# Supplementary material for: Poly[(μ6-2-methyl-3,5-dinitro­benzoato)potassium]
Source: Acta Crystallogr Sect E Struct Rep Online. 2010 May 8;66(Pt 6):m616. doi: 10.1107/S1600536810015400 (PMC2979411; doi:10.1107/S1600536810015400)
Supplement: Supplementary file 1 [file e-66-0m616-sup1.cif]

##############################################################################
###                                                                        ###
###        Electronic paper (Acta Crystallographica Section E)             ###
###                                                                        ###
##############################################################################
#                                                                            #
# This CIF contains the data in a paper accepted for publication in Acta     #
# Crystallographica Section E. It conforms to the requirements of Notes      #
# for Authors for Section E, and has been peer reviewed under the auspices   #
# of the IUCr Commission on Journals.                                        #
#                                                                            #
# Full details of the Crystallographic Information File format               #
# are given in the paper "The Crystallographic Information File (CIF):       #
# a New Standard Archive File for Crystallography" by S. R. Hall, F. H.      #
# Allen and I. D. Brown [Acta Cryst. (1991), A47, 655-685].                  #
#                                                                            #
# The current version of the core CIF dictionary is obtainable from          #
# ftp://ftp.iucr.org/pub/cif_core.dic. The current version number is 2.4.    #
#                                                                            #
# Software is freely available for graphical display of the structure(s) in  #
# this CIF.  For information consult the CIF home page http://www.iucr.org/  #
# cif/home.html                                                              #
#                                                                            #
# This file may be used for bona fide research purposes within the           #
# scientific community so long as proper attribution is given to the journal # 
# article from which it was obtained.                                        #
#                                                                            #
##############################################################################
                                             
data_I
_audit_creation_method     SHELXL-97
_chemical_name_systematic
;
Poly[(\m~6~-2-methyl-3,5-dinitrobenzoato)potassium]
;
_chemical_name_common     'Potassium dinitro-ortho-toluate'
_chemical_formula_moiety     'C8 H5 K N2 O6'
_chemical_formula_sum     'C8 H5 K N2 O6'
_chemical_formula_iupac     '[K (C8 H5 N2 O6)]'
_chemical_formula_weight     264.24
_chemical_melting_point     ?
_symmetry_cell_setting     monoclinic
_symmetry_space_group_name_H-M     'P 21/c'
_symmetry_space_group_name_Hall     ' -P 2ybc'
loop_
    _symmetry_equiv_pos_as_xyz
    'x, y, z'
    '-x, y+1/2, -z+1/2'
    '-x, -y, -z'
    'x, -y-1/2, z-1/2'
_cell_length_a     8.1632(16)
_cell_length_b     16.998(3)
_cell_length_c     7.0684(14)
_cell_angle_alpha     90.00
_cell_angle_beta     90.49(3)
_cell_angle_gamma     90.00
_cell_volume     980.7(3)
_cell_formula_units_Z     4
_cell_measurement_reflns_used     25
_cell_measurement_theta_min     6
_cell_measurement_theta_max     15
_cell_measurement_temperature     293(2)
_exptl_crystal_description     block
_exptl_crystal_colour     brown
_exptl_crystal_size_max     0.425
_exptl_crystal_size_mid     0.315
_exptl_crystal_size_min     0.217
_exptl_crystal_density_diffrn     1.790
_exptl_crystal_density_meas     ?
_exptl_crystal_density_method     'not measured'
_exptl_crystal_F_000     536
_exptl_absorpt_coefficient_mu     0.563
_exptl_absorpt_correction_type     analytical
_exptl_absorpt_process_details     '(CrysAlis RED; Oxford Diffraction, 2008)'
_exptl_absorpt_correction_T_min     0.88874
_exptl_absorpt_correction_T_max     0.91992
_exptl_special_details
;
;
_diffrn_ambient_temperature     293(2)
_diffrn_radiation_type     MoK\a
_diffrn_radiation_wavelength     0.71073
_diffrn_radiation_source     'fine-focus sealed tube'
_diffrn_radiation_monochromator     graphite
_diffrn_measurement_device_type     'Kuma KM-4 four-circle diffractometer'
_diffrn_measurement_method     'profile data from \w/2\q scans'
_diffrn_detector_area_resol_mean     ?
_diffrn_reflns_number     3035
_diffrn_reflns_av_R_equivalents     0.0330
_diffrn_reflns_av_sigmaI/netI     0.0179
_diffrn_reflns_theta_min     2.40
_diffrn_reflns_theta_max     30.06
_diffrn_reflns_theta_full     30.06
_diffrn_measured_fraction_theta_max     0.996
_diffrn_measured_fraction_theta_full     0.996
_diffrn_reflns_limit_h_min     -11
_diffrn_reflns_limit_h_max     0
_diffrn_reflns_limit_k_min     0
_diffrn_reflns_limit_k_max     23
_diffrn_reflns_limit_l_min     -9
_diffrn_reflns_limit_l_max     9
_diffrn_standards_number     3
_diffrn_standards_interval_count     200
_diffrn_standards_interval_time     ?
_diffrn_standards_decay_%     0.72
_refine_special_details
;
Refinement of <i>F</i>^2^ against ALL reflections. The weighted <i>R</i>-factor
wR and goodness of fit <i>S</i> are based on <i>F</i>^2^, conventional
<i>R</i>-factors <i>R</i> are based on <i>F</i>, with <i>F</i> set to zero for
negative <i>F</i>^2^. The threshold expression of <i>F</i>^2^ >
\s(<i>F</i>^2^) is used only for calculating <i>R</i>-factors(gt) etc. and is
not relevant to the choice of reflections for refinement. <i>R</i>-factors
based on <i>F</i>^2^ are statistically about twice as large as those based on
<i>F</i>, and <i>R</i>- factors based on ALL data will be even larger.
;
_reflns_number_total     2855
_reflns_number_gt     2200
_reflns_threshold_expression     I>2sigma(I)
_refine_ls_structure_factor_coef     Fsqd
_refine_ls_matrix_type     full
_refine_ls_R_factor_all     0.0661
_refine_ls_R_factor_gt     0.0487
_refine_ls_wR_factor_gt     0.1350
_refine_ls_wR_factor_ref     0.1482
_refine_ls_goodness_of_fit_ref     1.055
_refine_ls_restrained_S_all     1.055
_refine_ls_number_reflns     2855
_refine_ls_number_parameters     155
_refine_ls_number_restraints     0
_refine_ls_hydrogen_treatment     constr
_refine_ls_weighting_scheme     calc
_refine_ls_weighting_details
         'calc w=1/[\s^2^(Fo^2^)+(0.1144P)^2^+0.0549P] where P=(Fo^2^+2Fc^2^)/3'
_atom_sites_solution_hydrogens     geom
_atom_sites_solution_primary     direct
_atom_sites_solution_secondary     difmap
_refine_ls_shift/su_max     0.001
_refine_ls_shift/su_mean     0.000
_refine_diff_density_max     0.721
_refine_diff_density_min     -0.718
_refine_ls_extinction_method     none
_refine_ls_extinction_coef     ?
loop_
    _atom_type_symbol
    _atom_type_description
    _atom_type_scat_dispersion_real
    _atom_type_scat_dispersion_imag
    _atom_type_scat_source
    'C' 'C' 0.0033 0.0016
                         'International Tables Vol C Tables 4.2.6.8 and 6.1.1.4'
    'H' 'H' 0.0000 0.0000
                         'International Tables Vol C Tables 4.2.6.8 and 6.1.1.4'
    'O' 'O' 0.0106 0.0060
                         'International Tables Vol C Tables 4.2.6.8 and 6.1.1.4'
    'N' 'N' 0.0061 0.0033
                         'International Tables Vol C Tables 4.2.6.8 and 6.1.1.4'
    'K' 'K' 0.2009 0.2494
                         'International Tables Vol C Tables 4.2.6.8 and 6.1.1.4'
_computing_data_collection     'KM-4 Software (Kuma, 1996)'
_computing_cell_refinement     'KM-4 Software (Kuma, 1996)'
_computing_data_reduction     'DATAPROC (Kuma, 2001)'
_computing_structure_solution     'SHELXS97 (Sheldrick, 2008)'
_computing_structure_refinement     'SHELXL97 (Sheldrick, 2008)'
_computing_molecular_graphics     'SHELXTL (Sheldrick, 2008)'
_computing_publication_material     'SHELXTL (Sheldrick, 2008)'
loop_
    _atom_site_type_symbol
    _atom_site_label
    _atom_site_fract_x
    _atom_site_fract_y
    _atom_site_fract_z
    _atom_site_U_iso_or_equiv
    _atom_site_adp_type
    _atom_site_calc_flag
    _atom_site_refinement_flags
    _atom_site_occupancy
    _atom_site_disorder_assembly
    _atom_site_disorder_group
    K K1 0.30646(5) 0.70455(2) 0.53719(5) 0.03281(15) Uani d . 1 . .
    C C1 0.24609(16) 0.97819(8) 0.52276(19) 0.0220(3) Uani d . 1 . .
    C C7 0.26751(18) 0.88921(9) 0.5373(2) 0.0246(3) Uani d . 1 . .
    C C2 0.30932(17) 1.02265(9) 0.3727(2) 0.0233(3) Uani d . 1 . .
    C C6 0.16004(17) 1.01430(9) 0.6686(2) 0.0255(3) Uani d . 1 . .
    H H6 0.1179 0.9844 0.7670 0.031 Uiso calc R 1 . .
    C C3 0.28318(19) 1.10416(9) 0.3816(2) 0.0266(3) Uani d . 1 . .
    O O1 0.25937(19) 0.85008(8) 0.38860(17) 0.0395(3) Uani d . 1 . .
    O O6 0.39480(19) 1.22199(8) 0.2829(2) 0.0471(4) Uani d . 1 . .
    O O2 0.28968(18) 0.86252(8) 0.69897(17) 0.0373(3) Uani d . 1 . .
    N N1 0.04619(18) 1.13215(9) 0.8188(2) 0.0346(3) Uani d . 1 . .
    N N2 0.34771(18) 1.15683(9) 0.2343(2) 0.0334(3) Uani d . 1 . .
    C C5 0.13803(18) 1.09462(9) 0.6657(2) 0.0270(3) Uani d . 1 . .
    O O5 0.3523(2) 1.13326(10) 0.0711(2) 0.0526(4) Uani d . 1 . .
    C C8 0.4096(2) 0.98522(10) 0.2191(2) 0.0319(3) Uani d . 1 . .
    H H81 0.3405 0.9739 0.1120 0.048 Uiso calc R 1 . .
    H H83 0.4573 0.9373 0.2656 0.048 Uiso calc R 1 . .
    H H82 0.4951 1.0207 0.1819 0.048 Uiso calc R 1 . .
    C C4 0.20004(19) 1.14170(10) 0.5248(2) 0.0295(3) Uani d . 1 . .
    H H4 0.1866 1.1960 0.5261 0.035 Uiso calc R 1 . .
    O O3 0.0391(2) 1.20350(9) 0.8230(3) 0.0503(4) Uani d . 1 . .
    O O4 -0.0210(2) 1.08967(10) 0.9335(2) 0.0533(4) Uani d . 1 . .
loop_
    _atom_site_aniso_label
    _atom_site_aniso_U_11
    _atom_site_aniso_U_22
    _atom_site_aniso_U_33
    _atom_site_aniso_U_12
    _atom_site_aniso_U_13
    _atom_site_aniso_U_23
    K1 0.0473(3) 0.0273(2) 0.0239(2) -0.00228(13) 0.00711(15) 0.00005(11)
    C1 0.0202(6) 0.0239(6) 0.0219(6) 0.0009(5) 0.0005(5) -0.0003(5)
    C7 0.0229(6) 0.0250(7) 0.0259(7) 0.0011(5) 0.0041(5) 0.0009(5)
    C2 0.0202(6) 0.0269(7) 0.0228(6) -0.0014(5) 0.0016(5) -0.0004(5)
    C6 0.0217(6) 0.0314(8) 0.0234(6) 0.0004(5) 0.0042(5) 0.0004(5)
    C3 0.0250(7) 0.0270(7) 0.0280(7) -0.0014(5) 0.0026(5) 0.0045(5)
    O1 0.0608(9) 0.0291(6) 0.0285(6) 0.0017(6) 0.0010(5) -0.0041(5)
    O6 0.0453(8) 0.0310(7) 0.0650(10) -0.0058(5) 0.0100(7) 0.0082(6)
    O2 0.0520(8) 0.0329(6) 0.0270(6) 0.0053(5) 0.0035(5) 0.0063(5)
    N1 0.0266(7) 0.0394(8) 0.0381(7) 0.0041(5) 0.0069(5) -0.0106(6)
    N2 0.0282(6) 0.0336(7) 0.0385(7) -0.0012(5) 0.0023(6) 0.0121(6)
    C5 0.0212(6) 0.0312(7) 0.0288(7) 0.0029(5) 0.0038(5) -0.0050(6)
    O5 0.0650(10) 0.0608(10) 0.0321(7) -0.0112(8) 0.0014(7) 0.0126(6)
    C8 0.0306(7) 0.0386(9) 0.0268(7) -0.0033(6) 0.0107(6) -0.0039(6)
    C4 0.0261(7) 0.0262(7) 0.0361(8) 0.0022(5) 0.0028(6) -0.0002(6)
    O3 0.0412(8) 0.0410(8) 0.0688(10) -0.0005(5) 0.0146(7) -0.0228(7)
    O4 0.0585(10) 0.0587(9) 0.0432(8) 0.0134(7) 0.0271(7) 0.0030(7)
_geom_special_details
;
All esds (except the esd in the dihedral angle between two l.s. planes) are
estimated using the full covariance matrix. The cell esds are taken into
account individually in the estimation of esds in distances, angles and
torsion angles; correlations between esds in cell parameters are only used
when they are defined by crystal symmetry. An approximate (isotropic)
treatment of cell esds is used for estimating esds involving l.s. planes.
;
loop_
    _geom_bond_atom_site_label_1
    _geom_bond_atom_site_label_2
    _geom_bond_site_symmetry_2
    _geom_bond_distance
    _geom_bond_publ_flag
    K1 O2 4_575 2.6511(13) ?
    K1 O1 4_576 2.6826(13) ?
    K1 O1 . 2.7133(14) ?
    K1 O2 . 2.9221(14) ?
    K1 O3 2_546 2.9974(18) ?
    K1 O6 3_676 3.0115(18) ?
    K1 O4 2_546 3.0485(18) ?
    K1 O5 2_645 3.1388(19) ?
    K1 C7 . 3.1548(17) ?
    K1 N1 2_546 3.2998(16) ?
    K1 O6 2_645 3.3541(19) ?
    K1 K1 4_575 3.8572(7) ?
    C1 C6 . 1.395(2) ?
    C1 C2 . 1.4042(19) ?
    C1 C7 . 1.526(2) ?
    C7 O2 . 1.2414(19) ?
    C7 O1 . 1.2450(19) ?
    C2 C3 . 1.403(2) ?
    C2 C8 . 1.506(2) ?
    C6 C5 . 1.377(2) ?
    C6 H6 . 0.9300 ?
    C3 C4 . 1.380(2) ?
    C3 N2 . 1.473(2) ?
    O1 K1 4_575 2.6826(13) ?
    O6 N2 . 1.221(2) ?
    O6 K1 3_676 3.0116(18) ?
    O6 K1 2_655 3.3541(19) ?
    O2 K1 4_576 2.6511(13) ?
    N1 O3 . 1.214(2) ?
    N1 O4 . 1.220(2) ?
    N1 C5 . 1.468(2) ?
    N1 K1 2_556 3.2997(16) ?
    N2 O5 . 1.222(2) ?
    C5 C4 . 1.377(2) ?
    O5 K1 2_655 3.1388(19) ?
    C8 H81 . 0.9600 ?
    C8 H83 . 0.9600 ?
    C8 H82 . 0.9600 ?
    C4 H4 . 0.9300 ?
    O3 K1 2_556 2.9973(18) ?
    O4 K1 2_556 3.0485(17) ?
loop_
    _geom_angle_atom_site_label_1
    _geom_angle_atom_site_label_2
    _geom_angle_atom_site_label_3
    _geom_angle_site_symmetry_1
    _geom_angle_site_symmetry_3
    _geom_angle
    _geom_angle_publ_flag
    O2 K1 O1 4_575 4_576 132.80(4) ?
    O2 K1 O1 4_575 . 92.12(4) ?
    O1 K1 O1 4_576 . 130.77(4) ?
    O2 K1 O2 4_575 . 138.23(4) ?
    O1 K1 O2 4_576 . 87.03(4) ?
    O1 K1 O2 . . 46.12(4) ?
    O2 K1 O3 4_575 2_546 104.67(6) ?
    O1 K1 O3 4_576 2_546 63.25(5) ?
    O1 K1 O3 . 2_546 90.14(4) ?
    O2 K1 O3 . 2_546 80.16(5) ?
    O2 K1 O6 4_575 3_676 126.47(5) ?
    O1 K1 O6 4_576 3_676 82.79(5) ?
    O1 K1 O6 . 3_676 84.09(5) ?
    O2 K1 O6 . 3_676 59.62(4) ?
    O3 K1 O6 2_546 3_676 128.64(5) ?
    O2 K1 O4 4_575 2_546 75.65(5) ?
    O1 K1 O4 4_576 2_546 66.40(5) ?
    O1 K1 O4 . 2_546 120.29(5) ?
    O2 K1 O4 . 2_546 121.57(5) ?
    O3 K1 O4 2_546 2_546 41.55(5) ?
    O6 K1 O4 3_676 2_546 148.60(5) ?
    O2 K1 O5 4_575 2_645 69.70(5) ?
    O1 K1 O5 4_576 2_645 103.11(5) ?
    O1 K1 O5 . 2_645 112.37(5) ?
    O2 K1 O5 . 2_645 119.66(5) ?
    O3 K1 O5 2_546 2_645 156.64(5) ?
    O6 K1 O5 3_676 2_645 62.99(5) ?
    O4 K1 O5 2_546 2_645 116.73(5) ?
    O2 K1 C7 4_575 . 115.06(4) ?
    O1 K1 C7 4_576 . 109.20(4) ?
    O1 K1 C7 . . 22.95(4) ?
    O2 K1 C7 . . 23.17(4) ?
    O3 K1 C7 2_546 . 84.88(4) ?
    O6 K1 C7 3_676 . 70.65(4) ?
    O4 K1 C7 2_546 . 124.07(5) ?
    O5 K1 C7 2_645 . 118.28(5) ?
    O2 K1 N1 4_575 2_546 94.55(5) ?
    O1 K1 N1 4_576 2_546 56.83(5) ?
    O1 K1 N1 . 2_546 109.77(5) ?
    O2 K1 N1 . 2_546 100.25(4) ?
    O3 K1 N1 2_546 2_546 21.56(4) ?
    O6 K1 N1 3_676 2_546 136.87(4) ?
    O4 K1 N1 2_546 2_546 21.69(4) ?
    O5 K1 N1 2_645 2_546 135.22(5) ?
    C7 K1 N1 . 2_546 106.43(4) ?
    O2 K1 O6 4_575 2_645 57.45(4) ?
    O1 K1 O6 4_576 2_645 140.00(5) ?
    O1 K1 O6 . 2_645 76.10(4) ?
    O2 K1 O6 . 2_645 102.69(4) ?
    O3 K1 O6 2_546 2_645 156.18(5) ?
    O6 K1 O6 3_676 2_645 69.96(4) ?
    O4 K1 O6 2_546 2_645 131.53(4) ?
    O5 K1 O6 2_645 2_645 38.52(4) ?
    C7 K1 O6 . 2_645 89.20(4) ?
    N1 K1 O6 2_546 2_645 151.93(4) ?
    O2 K1 K1 4_575 4_575 49.19(3) ?
    O1 K1 K1 4_576 4_575 171.19(3) ?
    O1 K1 K1 . 4_575 44.05(3) ?
    O2 K1 K1 . 4_575 89.48(3) ?
    O3 K1 K1 2_546 4_575 108.17(4) ?
    O6 K1 K1 3_676 4_575 102.38(4) ?
    O4 K1 K1 2_546 4_575 108.96(4) ?
    O5 K1 K1 2_645 4_575 85.65(4) ?
    C7 K1 K1 . 4_575 66.58(3) ?
    N1 K1 K1 2_546 4_575 116.03(4) ?
    O6 K1 K1 2_645 4_575 48.76(3) ?
    C6 C1 C2 . . 120.82(14) ?
    C6 C1 C7 . . 116.39(13) ?
    C2 C1 C7 . . 122.79(12) ?
    O2 C7 O1 . . 126.02(16) ?
    O2 C7 C1 . . 116.09(13) ?
    O1 C7 C1 . . 117.88(14) ?
    O2 C7 K1 . . 67.84(9) ?
    O1 C7 K1 . . 58.19(9) ?
    C1 C7 K1 . . 176.06(10) ?
    C3 C2 C1 . . 116.14(13) ?
    C3 C2 C8 . . 122.20(13) ?
    C1 C2 C8 . . 121.51(14) ?
    C5 C6 C1 . . 119.43(14) ?
    C5 C6 H6 . . 120.3 ?
    C1 C6 H6 . . 120.3 ?
    C4 C3 C2 . . 124.41(14) ?
    C4 C3 N2 . . 114.73(15) ?
    C2 C3 N2 . . 120.86(14) ?
    C7 O1 K1 . 4_575 163.63(12) ?
    C7 O1 K1 . . 98.86(10) ?
    K1 O1 K1 4_575 . 91.26(4) ?
    N2 O6 K1 . 3_676 138.32(12) ?
    N2 O6 K1 . 2_655 87.65(10) ?
    K1 O6 K1 3_676 2_655 74.37(4) ?
    C7 O2 K1 . 4_576 173.37(12) ?
    C7 O2 K1 . . 89.00(10) ?
    K1 O2 K1 4_576 . 87.45(4) ?
    O3 N1 O4 . . 123.59(16) ?
    O3 N1 C5 . . 118.47(16) ?
    O4 N1 C5 . . 117.93(16) ?
    O3 N1 K1 . 2_556 65.06(9) ?
    O4 N1 K1 . 2_556 67.48(10) ?
    C5 N1 K1 . 2_556 147.35(11) ?
    O6 N2 O5 . . 123.42(15) ?
    O6 N2 C3 . . 117.79(15) ?
    O5 N2 C3 . . 118.79(15) ?
    C6 C5 C4 . . 122.57(14) ?
    C6 C5 N1 . . 119.15(14) ?
    C4 C5 N1 . . 118.28(15) ?
    N2 O5 K1 . 2_655 97.94(12) ?
    C2 C8 H81 . . 109.5 ?
    C2 C8 H83 . . 109.5 ?
    H81 C8 H83 . . 109.5 ?
    C2 C8 H82 . . 109.5 ?
    H81 C8 H82 . . 109.5 ?
    H83 C8 H82 . . 109.5 ?
    C5 C4 C3 . . 116.61(15) ?
    C5 C4 H4 . . 121.7 ?
    C3 C4 H4 . . 121.7 ?
    N1 O3 K1 . 2_556 93.38(10) ?
    N1 O4 K1 . 2_556 90.82(11) ?
loop_
    _geom_hbond_atom_site_label_D
    _geom_hbond_atom_site_label_H
    _geom_hbond_atom_site_label_A
    _geom_hbond_site_symmetry_A
    _geom_hbond_distance_DH
    _geom_hbond_distance_HA
    _geom_hbond_distance_DA
    _geom_hbond_angle_DHA
    C6 H6 O4 3_577 0.93 2.59 3.518(2) 173.6
    C8 H81 O4 3_576 0.96 2.84 3.576(3) 134.4
    C8 H82 O2 3_676 0.96 2.78 3.610(2) 145.6
data_global
_journal_date_recd_electronic     2010-03-31
_journal_date_accepted     2010-04-26
_journal_name_full     'Acta Crystallographica, Section E'
_journal_year     2010
_journal_volume     66
_journal_issue      6
_journal_page_first     m616
_journal_page_last     m616
_journal_paper_category     QM
_journal_coeditor_code     EZ2207
_publ_contact_author_name     'Muhammad Danish'
_publ_contact_author_address
;
Department of Chemistry
University of Sargodha
Sargodha-40100
Pakistan
;
_publ_contact_author_email     'drdanish62@gmail.com'
_publ_contact_author_fax
;
92 48 3222121
;
_publ_contact_author_phone
;
92 300 451 3193
;
_publ_section_title
;
Poly[(\m~6~-2-methyl-3,5-dinitrobenzoato)potassium]
;
loop_
    _publ_author_name
    _publ_author_footnote
    _publ_author_address
    'Muhammad Danish' ?
;Department of Chemistry
 University of Sargodha
 Sargodha 40100
 Pakistan
;
    'Iram Saleem' ?
;Department of Chemistry
 University of Sargodha
 Sargodha 40100
 Pakistan
;
    'Nazir Ahmad' ?
;
Department of Chemistry
 University of Sargodha
 Sargodha 40100
 Pakistan
;
    'Wojciech Starosta' ?
;
Institute of Nuclear Chemistry and Technology
ul. Dorodna 16
03-195 Warszawa
Poland
;
    'Janusz Leciejewicz' ?
;
Institute of Nuclear Chemistry and Technology
ul. Dorodna 16
03-195 Warszawa
Poland
;
