# Supplementary material for: Poly[(μ6-2-methyl-3,5-dinitro­benzoato)potassium]
Source: Acta Crystallogr Sect E Struct Rep Online. 2010 May 8;66(Pt 6):m616. doi: 10.1107/S1600536810015400 (PMC2979411; doi:10.1107/S1600536810015400)
Supplement: Supplementary file 2 [file e-66-0m616-Isup2.hkl]

# 
# h,k,l, Fc-squared, Fo-squared, sigma(Fo-squared) and status flag 
# 
data_I
_shelx_title ' K35tol2s1 in P2(1)/c' 
_shelx_refln_list_code          4 
_shelx_F_calc_maximum      167.99 
_exptl_crystal_F_000       536.00 
_reflns_d_resolution_high  0.7095 
 
loop_ 
 _symmetry_equiv_pos_as_xyz 
 'x, y, z' 
 '-x, y+1/2, -z+1/2' 
 '-x, -y, -z' 
 'x, -y-1/2, z-1/2' 
 
_cell_length_a     8.1632 
_cell_length_b    16.9976 
_cell_length_c     7.0684 
_cell_angle_alpha  90.000 
_cell_angle_beta   90.494 
_cell_angle_gamma  90.000 
 
_shelx_F_squared_multiplier     1.000 
 
loop_ 
 _refln_index_h 
 _refln_index_k 
 _refln_index_l 
 _refln_F_squared_calc 
 _refln_F_squared_meas 
 _refln_F_squared_sigma 
 _refln_observed_status 
   1   0   0      137.08      141.62      1.55 o 
   2   0   0    14211.09    19970.19     63.22 o 
   3   0   0    18476.07    24166.78     84.91 o 
   4   0   0      730.50      955.71      7.13 o 
   5   0   0      563.29      744.06      7.75 o 
   6   0   0      177.38      212.28      5.27 o 
   7   0   0      709.60      754.59      9.30 o 
   8   0   0       89.10      100.72      4.03 o 
   9   0   0      202.48      191.82      6.82 o 
  10   0   0        0.07       -4.65      4.65 o 
  11   0   0       67.91       76.85      3.10 o 
   1   1   0      324.84      378.07      2.79 o 
   2   1   0      743.71      876.69      5.27 o 
   3   1   0     9167.34    10193.34     61.36 o 
   4   1   0     1156.18     1195.57      8.68 o 
   5   1   0      274.36      330.35      5.58 o 
   6   1   0     2514.13     2684.92     15.80 o 
   7   1   0        0.19       -1.86      3.10 o 
   8   1   0       18.61       20.45      1.24 o 
   9   1   0      127.13      117.76      4.96 o 
  10   1   0        0.44        8.06      4.34 o 
  11   1   0        1.39        0.31      5.27 o 
   0   2   0      425.75      418.98      2.17 o 
   1   2   0      394.99      445.94      2.79 o 
   2   2   0       57.96       48.34      2.17 o 
   3   2   0     3857.49     3434.25     14.87 o 
   4   2   0        0.81       -1.86      2.17 o 
   5   2   0      160.97      155.57      4.34 o 
   6   2   0       45.63       52.37      1.86 o 
   7   2   0       48.87       56.40      2.17 o 
   8   2   0      123.68      129.23      5.27 o 
   9   2   0        0.38       -2.48      4.34 o 
  10   2   0       40.91       37.19      1.55 o 
  11   2   0        0.38        3.41      4.96 o 
   1   3   0     1271.82     1346.80      5.27 o 
   2   3   0        0.22        1.55      0.31 o 
   3   3   0      335.87      334.38      4.34 o 
   4   3   0      490.68      448.11      6.51 o 
   5   3   0     1342.88     1443.49     11.78 o 
   6   3   0      538.07      630.94      8.68 o 
   7   3   0      373.12      401.93      7.75 o 
   8   3   0       13.89       17.04      1.24 o 
   9   3   0       71.32       78.09      3.10 o 
  10   3   0        8.04        4.65      4.65 o 
  11   3   0       10.02        8.99      5.58 o 
   0   4   0     3577.49     3309.36     24.79 o 
   1   4   0     1552.73     1481.60      6.20 o 
   2   4   0      874.48     1064.18      5.89 o 
   3   4   0      795.76      717.09      7.13 o 
   4   4   0      843.84      943.94      8.37 o 
   5   4   0       69.45       81.81      3.41 o 
   6   4   0        6.19        8.37      0.93 o 
   7   4   0       37.33       30.99      1.55 o 
   8   4   0       51.28       50.51      1.86 o 
   9   4   0        2.81        0.00      4.34 o 
  10   4   0       45.85       35.02      1.55 o 
  11   4   0       75.52       65.70      2.79 o 
   1   5   0        1.63        2.48      0.31 o 
   2   5   0        4.85        6.82      0.31 o 
   3   5   0      889.43      876.38      6.82 o 
   4   5   0       14.35       19.52      0.62 o 
   5   5   0       61.04       59.50      2.48 o 
   6   5   0      675.94      726.08      8.99 o 
   7   5   0      125.52      117.14      4.96 o 
   8   5   0      157.23      148.44      5.89 o 
   9   5   0        7.66        7.13      1.24 o 
  10   5   0       18.35       14.57      1.24 o 
  11   5   0        3.83        5.89      5.27 o 
   0   6   0     3935.90     3956.73     33.16 o 
   1   6   0      888.63      862.13      5.58 o 
   2   6   0     2683.05     3754.68     12.40 o 
   3   6   0       99.74       94.21      2.79 o 
   4   6   0        1.57       -0.31      2.17 o 
   5   6   0       27.14       29.44      1.24 o 
   6   6   0       10.04       14.87      0.93 o 
   7   6   0       87.70       95.45      4.03 o 
   8   6   0       89.64       86.77      4.03 o 
   9   6   0        5.32        6.51      4.34 o 
  10   6   0        3.98        2.17      1.24 o 
  11   6   0        7.03        8.68      1.55 o 
   1   7   0      824.95      835.78      5.89 o 
   2   7   0      254.68      216.00      3.72 o 
   3   7   0        0.97        0.93      1.86 o 
   4   7   0        3.58        2.48      2.17 o 
   5   7   0        1.10       -0.31      2.48 o 
   6   7   0       42.53       40.29      1.86 o 
   7   7   0       93.76       96.07      4.03 o 
   8   7   0        8.03        8.99      1.24 o 
   9   7   0        0.63        5.27      4.03 o 
  10   7   0        6.00       -1.55      4.96 o 
   0   8   0     2614.05     2702.28     11.16 o 
   1   8   0       66.68       68.49      2.48 o 
   2   8   0      596.19      709.35      6.20 o 
   3   8   0       39.20       41.22      1.55 o 
   4   8   0        0.11        2.17      2.17 o 
   5   8   0      110.61      121.48      4.03 o 
   6   8   0      109.28      115.28      4.65 o 
   7   8   0        1.22       -4.34      4.34 o 
   8   8   0       42.67       43.08      1.55 o 
   9   8   0       75.80       71.59      2.79 o 
  10   8   0       16.88       15.80      1.55 o 
   1   9   0      423.16      391.71      4.96 o 
   2   9   0      469.81      443.77      5.58 o 
   3   9   0       34.50       30.37      1.55 o 
   4   9   0      616.63      618.24      7.44 o 
   5   9   0      605.72      644.27      8.06 o 
   6   9   0       17.56       19.83      0.93 o 
   7   9   0      891.93      905.82     11.78 o 
   8   9   0       33.73       29.44      1.24 o 
   9   9   0      135.16      113.73      4.96 o 
  10   9   0        2.35       -1.55      4.96 o 
   0  10   0     2166.81     2177.01     11.47 o 
   1  10   0      165.15      161.45      3.72 o 
   2  10   0        5.13        4.03      0.62 o 
   3  10   0      429.38      426.72      5.89 o 
   4  10   0       18.51       16.73      0.93 o 
   5  10   0      250.54      239.55      5.58 o 
   6  10   0       56.02       64.46      2.79 o 
   7  10   0      688.26      689.82     10.23 o 
   8  10   0       20.44       24.79      1.24 o 
   9  10   0       47.47       36.26      1.55 o 
  10  10   0       16.12        8.06      5.27 o 
   1  11   0      503.21      418.98      5.58 o 
   2  11   0     1028.00      976.17      8.68 o 
   3  11   0      363.85      463.91      6.51 o 
   4  11   0      148.02      175.09      4.65 o 
   5  11   0       41.52       38.74      1.55 o 
   6  11   0       91.63       92.35      4.03 o 
   7  11   0        7.85       10.85      1.24 o 
   8  11   0       76.25       72.83      3.41 o 
   9  11   0       23.99       22.31      1.55 o 
  10  11   0        6.04       -3.10      5.27 o 
   0  12   0     1873.19     1788.71     11.47 o 
   1  12   0      113.82       74.37      3.10 o 
   2  12   0      372.55      365.67      5.89 o 
   3  12   0     1134.76     1113.14     10.23 o 
   4  12   0      124.97      122.41      4.34 o 
   5  12   0      296.78      298.12      6.51 o 
   6  12   0        2.07       -0.62      4.03 o 
   7  12   0       13.99       14.87      1.24 o 
   8  12   0      172.95      160.53      6.51 o 
   9  12   0       19.94       14.26      1.55 o 
   1  13   0      565.60      519.38      6.82 o 
   2  13   0      114.66      103.19      4.03 o 
   3  13   0      775.33      781.86      9.30 o 
   4  13   0      482.78      586.63      8.37 o 
   5  13   0      384.66      396.04      7.75 o 
   6  13   0     1367.66     1411.57     14.26 o 
   7  13   0      132.69      123.03      4.96 o 
   8  13   0       25.66       20.45      1.55 o 
   9  13   0       64.87       64.15      2.48 o 
   0  14   0     1562.53     1641.20     12.09 o 
   1  14   0       38.18       37.81      1.24 o 
   2  14   0       75.85       85.84      3.72 o 
   3  14   0      281.05      291.61      6.20 o 
   4  14   0        6.04        5.58      3.41 o 
   5  14   0        1.06       -0.93      3.72 o 
   6  14   0       25.91       22.62      1.24 o 
   7  14   0       14.36       17.66      1.24 o 
   8  14   0       89.80       76.85      3.41 o 
   9  14   0        0.22       -0.93      4.96 o 
   1  15   0       12.78       14.87      0.93 o 
   2  15   0       31.69       17.97      0.93 o 
   3  15   0      145.38      135.73      5.27 o 
   4  15   0       81.27       76.23      3.10 o 
   5  15   0      230.91      252.56      6.82 o 
   6  15   0       23.29       20.76      1.24 o 
   7  15   0       23.31       26.67      0.88 o 
   8  15   0        5.76        6.51      1.24 o 
   0  16   0      616.36      519.38      7.75 o 
   1  16   0       18.37       18.28      0.93 o 
   2  16   0      127.54       86.15      4.03 o 
   3  16   0       40.82       44.31      1.86 o 
   4  16   0        0.62       -1.24      3.41 o 
   5  16   0        4.66        3.72      4.03 o 
   6  16   0        0.04        4.65      4.03 o 
   7  16   0       27.18       22.62      1.55 o 
   8  16   0       15.30       17.97      1.55 o 
   1  17   0       54.51       44.62      2.48 o 
   2  17   0      224.49      195.85      5.89 o 
   3  17   0        2.66       -3.10      3.72 o 
   4  17   0        0.96       -1.55      3.72 o 
   5  17   0        1.13       -0.93      3.72 o 
   6  17   0       20.74       24.79      1.24 o 
   7  17   0       61.12       55.16      2.17 o 
   8  17   0        0.74       -3.41      4.96 o 
   0  18   0      378.49      328.80      7.13 o 
   1  18   0       44.62       41.53      1.55 o 
   2  18   0       61.43       41.53      1.55 o 
   3  18   0       44.63       44.93      1.86 o 
   4  18   0       41.45       44.00      1.86 o 
   5  18   0       26.45       26.65      1.24 o 
   6  18   0       36.59       35.95      1.55 o 
   7  18   0        0.50       -2.48      4.65 o 
   1  19   0       79.47       80.26      3.41 o 
   2  19   0      136.25      131.09      4.96 o 
   3  19   0       20.51        6.82      4.65 o 
   4  19   0       99.18      107.22      4.65 o 
   5  19   0       18.52       18.59      1.24 o 
   6  19   0       40.49       40.29      1.86 o 
   0  20   0      205.00      205.46      6.51 o 
   1  20   0        1.78       -1.24      3.72 o 
   2  20   0      128.03      158.36      5.58 o 
   3  20   0       55.84       53.30      2.48 o 
   4  20   0       21.62        9.61      1.55 o 
   5  20   0       95.69      108.15      4.96 o 
   6  20   0       29.72       29.75      1.55 o 
   1  21   0      155.38      159.60      6.20 o 
   2  21   0      112.67      131.09      5.27 o 
   3  21   0       16.92        4.65      4.96 o 
   4  21   0       30.50       25.10      1.55 o 
   5  21   0        9.76        6.51      4.96 o 
   0  22   0      211.72      217.24      7.44 o 
   1  22   0       40.02       38.74      1.55 o 
   2  22   0      185.66      178.50      7.44 o 
   3  22   0      141.92      165.17      6.51 o 
   4  22   0       41.39       45.24      1.86 o 
   1  23   0      155.01      180.98      7.13 o 
   2  23   0        1.16       -0.93      4.65 o 
   3  23   0       23.77       -3.41      6.51 o 
 -11   1   1        1.38        0.93      5.89 o 
 -10   1   1       22.07       21.07      1.55 o 
  -9   1   1       19.02       26.03      1.24 o 
  -8   1   1      129.49      142.55      5.89 o 
  -7   1   1      178.56      237.69      5.89 o 
  -6   1   1      323.81      434.16      6.51 o 
  -5   1   1       88.86      124.58      3.72 o 
  -4   1   1      153.72      210.42      3.72 o 
  -3   1   1     1869.05     2478.53      9.61 o 
  -2   1   1        6.82       15.49      0.62 o 
  -1   1   1      402.67      410.61      2.79 o 
   0   1   1     1448.89     1389.24     36.57 o 
   1   1   1       79.21       73.44      1.55 o 
   2   1   1    28220.54    35086.51     91.73 o 
   3   1   1     1634.64     1835.81      8.99 o 
   4   1   1      681.58      738.48      7.75 o 
   5   1   1       89.81      112.49      3.41 o 
   6   1   1      171.56      185.94      4.96 o 
   7   1   1       14.94       18.28      0.93 o 
   8   1   1        0.02       -2.17      3.41 o 
   9   1   1      173.75      143.79      6.51 o 
  10   1   1        0.54        0.93      1.24 o 
  11   1   1       23.62       17.35      1.55 o 
 -11   2   1      262.49      227.15      8.99 o 
 -10   2   1       93.34       93.90      3.72 o 
  -9   2   1      131.75      154.64      6.20 o 
  -8   2   1       15.97       19.83      1.24 o 
  -7   2   1      198.38      257.83      6.20 o 
  -6   2   1       62.08       82.12      3.72 o 
  -5   2   1      815.78     1094.86      8.99 o 
  -4   2   1      459.89      654.50      6.20 o 
  -3   2   1      716.52     1038.45      6.51 o 
  -2   2   1     1290.35     1517.24      6.51 o 
  -1   2   1     6443.60     6884.92     34.09 o 
   0   2   1       42.31       28.09      1.08 o 
   1   2   1     7599.54     8393.17     37.50 o 
   2   2   1     4987.09     6496.00     40.29 o 
   3   2   1      714.16      775.04      6.20 o 
   4   2   1      113.88       78.09      2.79 o 
   5   2   1        1.35        1.55      2.48 o 
   6   2   1      146.96      136.35      4.65 o 
   7   2   1      317.77      339.64      6.82 o 
   8   2   1        0.44       -0.93      3.72 o 
   9   2   1      210.09      194.61      6.82 o 
  10   2   1        0.01        5.58      4.34 o 
  11   2   1        0.05        2.17      4.96 o 
 -11   3   1      171.69      154.33      6.20 o 
 -10   3   1       49.13       48.34      2.17 o 
  -9   3   1       75.43       81.50      3.10 o 
  -8   3   1      356.70      370.01      7.75 o 
  -7   3   1        8.86        5.89      3.41 o 
  -6   3   1      292.62      338.71      6.20 o 
  -5   3   1     2645.19     3174.24     14.87 o 
  -4   3   1      481.70      620.10      6.20 o 
  -3   3   1     1555.56     2016.48      8.99 o 
  -2   3   1      468.71      462.36      4.03 o 
  -1   3   1      309.07      279.21      2.79 o 
   0   3   1     2954.98     2747.33     69.73 o 
   1   3   1      700.49      675.26      4.03 o 
   2   3   1      295.51      307.10      3.41 o 
   3   3   1     4546.11     4655.23     15.18 o 
   4   3   1       12.81       21.07      0.62 o 
   5   3   1       54.18       50.51      2.48 o 
   6   3   1      432.52      416.50      7.44 o 
   7   3   1       80.57       83.36      3.10 o 
   8   3   1        0.13        6.20      3.72 o 
   9   3   1       11.12       14.26      1.24 o 
  10   3   1        5.78        4.34      4.65 o 
  11   3   1        2.36       -0.31      5.27 o 
 -11   4   1        3.74        2.48      5.89 o 
 -10   4   1        4.33        3.10      5.27 o 
  -9   4   1       75.30       79.02      3.72 o 
  -8   4   1       18.42       20.14      1.24 o 
  -7   4   1        9.34       10.54      0.93 o 
  -6   4   1      132.47      132.63      4.65 o 
  -5   4   1       64.44      117.14      4.34 o 
  -4   4   1      670.46      877.93      7.44 o 
  -3   4   1     1798.25     1907.71      9.30 o 
  -2   4   1      517.02      472.28      4.34 o 
  -1   4   1        2.17        0.93      0.31 o 
   0   4   1       81.15       54.44      5.27 o 
   1   4   1     3429.81     3731.43     29.44 o 
   2   4   1     1537.86     1627.25      7.44 o 
   3   4   1      320.03      226.53      4.65 o 
   4   4   1     1760.33     1809.47     11.47 o 
   5   4   1      458.10      405.03      7.13 o 
   6   4   1      267.32      264.65      5.89 o 
   7   4   1       14.06       15.49      0.93 o 
   8   4   1      126.90      135.11      5.58 o 
   9   4   1      123.69      114.97      4.96 o 
  10   4   1       10.45        3.72      4.96 o 
  11   4   1        1.15       -3.72      5.58 o 
 -11   5   1        5.20        7.75      5.58 o 
 -10   5   1      164.22      159.91      6.51 o 
  -9   5   1      142.21      143.79      5.58 o 
  -8   5   1      106.76      127.06      4.65 o 
  -7   5   1       74.50       75.92      3.10 o 
  -6   5   1       45.01       57.95      2.48 o 
  -5   5   1     2455.83     2771.07     14.57 o 
  -4   5   1       38.44       37.19      1.55 o 
  -3   5   1     1027.39     1003.75      7.13 o 
  -2   5   1     9301.61    10019.49     57.02 o 
  -1   5   1       26.36       25.72      1.24 o 
   0   5   1     1830.39     1564.35     35.79 o 
   1   5   1     3325.36     3540.23     30.99 o 
   2   5   1       70.32       74.37      2.48 o 
   3   5   1      235.72      216.93      3.72 o 
   4   5   1       53.80       43.70      1.86 o 
   5   5   1      820.48      796.74      9.61 o 
   6   5   1      116.01       92.35      4.34 o 
   7   5   1      460.99      433.85      8.68 o 
   8   5   1      154.58      139.76      5.58 o 
   9   5   1        2.58        4.03      1.24 o 
  10   5   1        4.72        0.00      4.65 o 
  11   5   1        4.40        3.10      4.96 o 
 -11   6   1        3.93        2.79      5.27 o 
 -10   6   1        0.07        4.96      4.65 o 
  -9   6   1       53.56       48.65      2.17 o 
  -8   6   1      125.53      119.00      4.65 o 
  -7   6   1       35.62       36.26      1.55 o 
  -6   6   1      955.13      990.11      9.92 o 
  -5   6   1        2.46        3.10      0.93 o 
  -4   6   1     1670.73     1725.49     10.54 o 
  -3   6   1     1437.04     1412.19      8.68 o 
  -2   6   1     1652.11     1613.00      8.37 o 
  -1   6   1     6134.64     5917.43     43.39 o 
   0   6   1      720.29      628.63      3.51 o 
   1   6   1     4050.41     4448.22     37.19 o 
   2   6   1     6384.95     7199.46     50.82 o 
   3   6   1       23.40       30.68      0.93 o 
   4   6   1     2672.46     2785.95     15.49 o 
   5   6   1      614.69      557.81      8.37 o 
   6   6   1      182.14      194.61      5.27 o 
   7   6   1      298.77      300.91      6.82 o 
   8   6   1        8.34       10.54      1.24 o 
   9   6   1       86.42       78.71      3.41 o 
  10   6   1        0.16        1.55      4.65 o 
  11   6   1       27.50       19.83      1.55 o 
 -10   7   1        3.46        0.31      4.65 o 
  -9   7   1       24.22       19.52      1.24 o 
  -8   7   1        8.92       11.16      1.24 o 
  -7   7   1      238.20      228.39      6.20 o 
  -6   7   1        2.53        3.72      3.10 o 
  -5   7   1      190.88      160.84      4.65 o 
  -4   7   1     1288.14     1309.30      9.61 o 
  -3   7   1      458.84      426.10      5.27 o 
  -2   7   1     2259.18     2285.16     10.54 o 
  -1   7   1      409.10      372.49      4.34 o 
   0   7   1     5985.36     6087.67    141.00 o 
   1   7   1        3.82        4.34      0.62 o 
   2   7   1     3000.53     3134.89     12.40 o 
   3   7   1      733.76      841.05      7.13 o 
   4   7   1     1226.24     1301.55     10.85 o 
   5   7   1      534.90      530.23      7.13 o 
   6   7   1      103.62       92.35      3.72 o 
   7   7   1       72.28       62.60      2.48 o 
   8   7   1      349.66      323.53      8.06 o 
   9   7   1       16.74       20.76      1.55 o 
  10   7   1      113.56       84.60      3.72 o 
 -10   8   1       36.24       35.33      1.55 o 
  -9   8   1       43.65       38.43      1.55 o 
  -8   8   1       53.88       52.37      2.17 o 
  -7   8   1        4.34        4.65      3.41 o 
  -6   8   1     1189.91     1227.80     11.47 o 
  -5   8   1      584.46      618.24      7.75 o 
  -4   8   1      755.49      749.94      7.75 o 
  -3   8   1     1555.06     1498.34      9.92 o 
  -2   8   1      552.73      544.48      5.89 o 
  -1   8   1      956.76      840.43      6.51 o 
   0   8   1      249.55      244.67      2.63 o 
   1   8   1     4344.05     4723.71     44.31 o 
   2   8   1      607.14      577.64      5.89 o 
   3   8   1       12.45       11.47      0.62 o 
   4   8   1      887.87     1059.84      9.30 o 
   5   8   1      161.88      147.82      5.27 o 
   6   8   1       39.93       41.22      1.55 o 
   7   8   1        5.30        5.58      3.72 o 
   8   8   1        8.12        4.65      4.34 o 
   9   8   1      128.79      122.41      4.96 o 
  10   8   1        0.18       -3.72      5.27 o 
 -10   9   1       14.19        9.30      4.96 o 
  -9   9   1       32.12       29.13      1.55 o 
  -8   9   1       16.94       13.64      1.24 o 
  -7   9   1      128.25      138.83      5.27 o 
  -6   9   1       42.51       58.88      2.17 o 
  -5   9   1        0.85       -2.17      2.79 o 
  -4   9   1       15.00       15.49      0.93 o 
  -3   9   1      531.16      542.00      6.51 o 
  -2   9   1      540.95      521.55      5.89 o 
  -1   9   1       11.44        6.20      0.62 o 
   0   9   1      170.16      129.26      2.29 o 
   1   9   1        8.47        2.48      2.17 o 
   2   9   1      933.52     1085.56      8.06 o 
   3   9   1      188.34      200.50      4.34 o 
   4   9   1       69.27       67.25      2.79 o 
   5   9   1       23.07       17.66      0.93 o 
   6   9   1       78.82       59.50      2.79 o 
   7   9   1       21.88       18.90      1.24 o 
   8   9   1      103.09       87.39      3.72 o 
   9   9   1      206.42      180.98      7.44 o 
  10   9   1       29.71       22.93      1.55 o 
 -10  10   1       27.63       24.48      1.55 o 
  -9  10   1      122.39      105.36      3.41 o 
  -8  10   1       24.33       20.14      1.55 o 
  -7  10   1      151.68      142.86      5.58 o 
  -6  10   1      124.22      117.76      4.65 o 
  -5  10   1      353.46      367.22      6.51 o 
  -4  10   1       13.64       15.18      0.93 o 
  -3  10   1       40.07       44.93      1.86 o 
  -2  10   1      329.80      300.29      4.96 o 
  -1  10   1      303.72      270.85      4.34 o 
   0  10   1      140.01      128.45      2.41 o 
   1  10   1      304.53      351.11      4.96 o 
   2  10   1       72.62       74.99      3.10 o 
   3  10   1       98.72      112.80      3.41 o 
   4  10   1        8.60        9.61      0.62 o 
   5  10   1       17.91       17.97      0.93 o 
   6  10   1       25.65       26.65      1.24 o 
   7  10   1       22.07       22.93      1.24 o 
   8  10   1        6.71        7.75      1.24 o 
   9  10   1      159.90      140.07      5.89 o 
  10  10   1       22.04       19.52      1.55 o 
 -10  11   1       25.42       25.41      1.55 o 
  -9  11   1        4.02       -0.31      4.65 o 
  -8  11   1        0.01        1.55      4.03 o 
  -7  11   1       23.50       25.41      1.24 o 
  -6  11   1        0.75       -3.72      3.72 o 
  -5  11   1      641.43      646.13      8.68 o 
  -4  11   1      703.26      664.41      8.37 o 
  -3  11   1       63.33       49.58      2.17 o 
  -2  11   1       19.78       21.38      1.24 o 
  -1  11   1        4.76        1.55      2.17 o 
   0  11   1       27.36       26.23      1.08 o 
   1  11   1      116.30      107.84      3.41 o 
   2  11   1        0.22       -1.24      2.17 o 
   3  11   1       61.80       58.88      2.17 o 
   4  11   1        5.89        1.24      2.79 o 
   5  11   1       33.90       40.60      1.86 o 
   6  11   1        3.47        2.48      0.93 o 
   7  11   1       67.23       72.83      2.79 o 
   8  11   1       16.11       18.90      1.24 o 
   9  11   1       51.11       43.70      1.86 o 
  10  11   1       24.29       22.00      1.55 o 
  -9  12   1        8.55        7.44      4.65 o 
  -8  12   1        4.41        0.93      4.34 o 
  -7  12   1       42.51       40.91      1.86 o 
  -6  12   1      353.50      352.66      7.44 o 
  -5  12   1      453.68      431.06      7.75 o 
  -4  12   1     1475.53     1759.58     13.33 o 
  -3  12   1        6.04        7.75      0.93 o 
  -2  12   1      354.17      307.10      5.58 o 
  -1  12   1      587.37      517.52      6.82 o 
   0  12   1      367.53      346.46      3.94 o 
   1  12   1       58.85       66.01      2.79 o 
   2  12   1       36.24       31.30      1.24 o 
   3  12   1        6.94        3.41      2.79 o 
   4  12   1       12.28        8.99      0.93 o 
   5  12   1        0.01        5.27      3.10 o 
   6  12   1       49.89       55.16      2.48 o 
   7  12   1      129.39      149.37      5.58 o 
   8  12   1       64.92       68.80      2.79 o 
   9  12   1       19.62       17.35      1.55 o 
  -9  13   1        5.06        4.65      1.55 o 
  -8  13   1       30.98       28.51      1.24 o 
  -7  13   1        3.87        7.13      1.24 o 
  -6  13   1       26.61       25.10      1.24 o 
  -5  13   1       31.68       30.06      1.55 o 
  -4  13   1       10.41       10.54      0.93 o 
  -3  13   1       13.86       12.71      0.93 o 
  -2  13   1        0.29        1.86      2.48 o 
  -1  13   1      113.87      124.58      4.03 o 
   0  13   1      289.37      253.44      5.42 o 
   1  13   1       15.48       19.21      0.93 o 
   2  13   1      304.74      308.03      5.89 o 
   3  13   1      223.19      221.26      5.27 o 
   4  13   1        0.76       -0.62      2.79 o 
   5  13   1        0.27        1.86      0.93 o 
   6  13   1      256.04      259.69      7.13 o 
   7  13   1       15.05       14.87      1.24 o 
   8  13   1       39.82       33.78      1.55 o 
   9  13   1       35.96       34.40      1.55 o 
  -9  14   1       27.82       29.44      1.55 o 
  -8  14   1        0.07        3.10      4.65 o 
  -7  14   1       45.31       43.70      1.86 o 
  -6  14   1      110.40      122.10      4.96 o 
  -5  14   1       35.05       30.37      1.24 o 
  -4  14   1        9.27        9.92      0.93 o 
  -3  14   1     1401.75     1352.38     12.09 o 
  -2  14   1      188.81      176.64      4.96 o 
  -1  14   1      175.99      156.81      4.65 o 
   0  14   1       45.08       42.64      1.10 o 
   1  14   1       62.96       68.80      2.79 o 
   2  14   1       41.59       34.71      1.24 o 
   3  14   1        0.59       -3.10      3.10 o 
   4  14   1       69.77       67.56      2.79 o 
   5  14   1        1.69        3.72      3.41 o 
   6  14   1       21.14       22.93      1.24 o 
   7  14   1       83.71       72.83      3.41 o 
   8  14   1       77.66       72.83      2.79 o 
   9  14   1        3.28        7.75      4.96 o 
  -8  15   1       61.35       61.98      2.48 o 
  -7  15   1        8.37        8.06      1.24 o 
  -6  15   1       14.10       12.40      1.24 o 
  -5  15   1      681.34      667.20     10.23 o 
  -4  15   1       53.29       50.20      2.17 o 
  -3  15   1      425.39      429.51      7.75 o 
  -2  15   1      229.25      201.43      5.27 o 
  -1  15   1      289.05      255.66      5.89 o 
   0  15   1     1057.58      917.02     13.48 o 
   1  15   1        0.49        2.48      2.79 o 
   2  15   1      410.47      320.74      6.51 o 
   3  15   1      593.11      576.71      8.68 o 
   4  15   1      139.06      127.68      5.27 o 
   5  15   1      124.18      123.03      5.27 o 
   6  15   1       51.79       57.33      1.86 o 
   7  15   1      145.26      132.63      5.58 o 
   8  15   1        0.08        3.41      4.65 o 
  -8  16   1       12.84       13.33      1.55 o 
  -7  16   1       70.95       67.56      3.41 o 
  -6  16   1       46.48       48.34      2.17 o 
  -5  16   1      135.95      130.47      5.58 o 
  -4  16   1       65.50       66.01      3.10 o 
  -3  16   1      113.11      109.70      4.96 o 
  -2  16   1      115.96      115.28      4.65 o 
  -1  16   1      153.16      147.82      4.96 o 
   0  16   1      315.15      275.39      4.38 o 
   1  16   1      477.80      457.09      7.75 o 
   2  16   1       16.69       16.11      0.93 o 
   3  16   1       24.54       21.07      1.24 o 
   4  16   1       65.59       71.28      3.41 o 
   5  16   1        4.27        3.41      3.72 o 
   6  16   1       94.79      101.03      3.72 o 
   7  16   1      153.91      168.27      6.20 o 
   8  16   1        0.42       -3.72      4.96 o 
  -8  17   1       48.73       50.82      2.48 o 
  -7  17   1       70.15       68.80      2.79 o 
  -6  17   1       11.44        8.68      1.24 o 
  -5  17   1      163.54      166.72      6.20 o 
  -4  17   1       33.59       35.95      1.24 o 
  -3  17   1      166.69      204.53      6.20 o 
  -2  17   1      111.17      134.49      4.65 o 
  -1  17   1        1.38        3.10      3.10 o 
   0  17   1      147.54      165.53      3.73 o 
   1  17   1       82.86       74.06      3.10 o 
   2  17   1       47.82       33.78      1.55 o 
   3  17   1      603.80      468.56      8.68 o 
   4  17   1       13.71       10.85      1.24 o 
   5  17   1      102.84      110.01      4.65 o 
   6  17   1       80.42       80.57      3.41 o 
   7  17   1       14.99       11.47      1.55 o 
  -7  18   1        4.94        0.00      4.65 o 
  -6  18   1       53.90       49.89      2.17 o 
  -5  18   1       24.88       25.72      1.24 o 
  -4  18   1       37.99       36.26      1.55 o 
  -3  18   1       89.58       95.14      4.03 o 
  -2  18   1       16.37       14.26      0.93 o 
  -1  18   1      112.72      115.90      4.65 o 
   0  18   1        9.88        8.65      4.65 o 
   1  18   1      339.20      346.46      7.44 o 
   2  18   1      127.35      137.28      5.27 o 
   3  18   1       15.78        4.96      4.34 o 
   4  18   1      237.34      241.72      7.13 o 
   5  18   1       36.10       35.95      1.86 o 
   6  18   1       27.40       27.58      1.24 o 
   7  18   1       24.72       24.17      1.55 o 
  -6  19   1       14.23        7.75      4.65 o 
  -5  19   1       19.09       16.42      1.24 o 
  -4  19   1       32.57       34.09      1.55 o 
  -3  19   1        5.45        3.41      3.72 o 
  -2  19   1      167.06      189.35      6.20 o 
  -1  19   1       23.12       19.52      1.24 o 
   0  19   1       74.72       78.35      5.11 o 
   1  19   1      143.72      149.99      5.58 o 
   2  19   1       13.68       11.78      1.24 o 
   3  19   1       87.62       98.24      4.34 o 
   4  19   1       12.50       12.40      1.24 o 
   5  19   1       37.82       41.22      1.86 o 
   6  19   1       29.71       34.40      1.55 o 
  -6  20   1       36.46       38.12      1.86 o 
  -5  20   1       17.08       22.31      1.24 o 
  -4  20   1       57.01       59.81      2.79 o 
  -3  20   1        1.08        2.17      1.24 o 
  -2  20   1       30.01       34.71      1.24 o 
  -1  20   1       37.59       40.29      1.86 o 
   0  20   1        0.51       -4.96      7.44 o 
   1  20   1        6.75        7.13      1.24 o 
   2  20   1       91.30       92.04      4.65 o 
   3  20   1        0.15        1.55      3.72 o 
   4  20   1       65.40       58.57      2.79 o 
   5  20   1       15.72       17.97      1.24 o 
   6  20   1       22.46       25.10      1.55 o 
  -5  21   1       10.22       12.40      1.55 o 
  -4  21   1        0.41       -1.55      4.34 o 
  -3  21   1        0.11       -1.24      1.24 o 
  -2  21   1       30.65       28.82      1.24 o 
  -1  21   1       21.41       25.10      1.24 o 
   0  21   1        5.86        8.11      1.18 o 
   1  21   1       23.18       26.96      1.24 o 
   2  21   1        0.01        4.34      3.72 o 
   3  21   1       18.66       13.33      1.24 o 
   4  21   1        6.85        5.89      1.24 o 
   5  21   1        3.06       -4.65      4.65 o 
  -4  22   1        2.51        2.48      4.34 o 
  -3  22   1       26.13       39.67      1.86 o 
  -2  22   1        2.49       -1.86      4.34 o 
  -1  22   1        5.66        3.41      4.34 o 
   0  22   1       16.06       15.53      1.70 o 
   1  22   1        0.09       -4.65      4.65 o 
   2  22   1        2.42       -4.65      4.65 o 
   3  22   1        3.71        6.51      4.34 o 
   4  22   1       33.06       40.29      2.17 o 
  -2  23   1       13.74       15.80      1.55 o 
  -1  23   1       17.00       20.14      1.55 o 
   0  23   1       50.94       69.14      2.01 o 
   1  23   1       36.26       41.53      1.55 o 
   2  23   1       68.92       76.85      2.79 o 
 -11   0   2        0.39        7.44      5.27 o 
 -10   0   2       83.76       78.71      3.10 o 
  -9   0   2      105.44      137.90      5.27 o 
  -8   0   2       46.96       54.54      2.48 o 
  -7   0   2       52.18       65.08      2.79 o 
  -6   0   2       11.50       16.42      0.93 o 
  -5   0   2     3697.30     6105.53     20.45 o 
  -4   0   2     1327.26     1654.21      9.61 o 
  -3   0   2      345.89      494.90      4.96 o 
  -2   0   2     7256.40     8520.54     49.27 o 
  -1   0   2     1601.09     1475.10      6.51 o 
   0   0   2      132.71      117.84      3.10 o 
   1   0   2      925.35      874.21      4.96 o 
   2   0   2     4639.00     5771.78     41.22 o 
   3   0   2      270.12      257.83      4.03 o 
   4   0   2     2890.39     3515.44     14.57 o 
   5   0   2      150.85      175.09      4.34 o 
   6   0   2      208.65      189.04      4.96 o 
   7   0   2        0.04        2.17      0.93 o 
   8   0   2        4.94        0.62      3.72 o 
   9   0   2       11.69       12.09      1.24 o 
  10   0   2       25.44       19.21      1.55 o 
  11   0   2       61.25       43.39      1.86 o 
 -11   1   2        8.49       10.54      1.55 o 
 -10   1   2        1.02        4.96      4.96 o 
  -9   1   2       84.71       92.04      3.41 o 
  -8   1   2      512.72      579.19      9.61 o 
  -7   1   2        0.30        4.34      3.72 o 
  -6   1   2       31.16       47.41      1.86 o 
  -5   1   2      212.33      282.00      5.27 o 
  -4   1   2      536.66      710.28      6.51 o 
  -3   1   2     1202.80     1431.40      8.06 o 
  -2   1   2     2993.05     3662.02     32.85 o 
  -1   1   2     1739.43     1536.76      6.82 o 
   0   1   2     2741.48     2445.34     52.53 o 
   1   1   2     5837.52     6029.61     38.12 o 
   2   1   2      372.99      359.48      4.03 o 
   3   1   2     3185.06     3498.70     12.71 o 
   4   1   2     3714.33     4093.39     15.80 o 
   5   1   2       72.33       74.37      3.41 o 
   6   1   2       21.74       26.34      1.24 o 
   7   1   2      296.07      276.74      6.51 o 
   8   1   2        1.13        1.55      3.72 o 
   9   1   2       23.29       23.55      1.24 o 
  10   1   2       51.92       50.51      1.86 o 
  11   1   2        5.24        2.17      5.58 o 
 -11   2   2        3.91        1.86      5.58 o 
 -10   2   2      115.42      115.28      4.96 o 
  -9   2   2      159.82      174.47      6.82 o 
  -8   2   2      605.61      704.70     10.54 o 
  -7   2   2      486.67      615.76      8.68 o 
  -6   2   2       22.42       24.17      1.24 o 
  -5   2   2     1248.61     1699.46     11.16 o 
  -4   2   2      236.85      305.56      4.65 o 
  -3   2   2     1326.01     1628.80      8.68 o 
  -2   2   2     4266.86     5066.15     39.05 o 
  -1   2   2      318.29      308.65      3.41 o 
   0   2   2      246.69      175.95      3.87 o 
   1   2   2      469.50      459.88      4.03 o 
   2   2   2       24.71       34.71      1.55 o 
   3   2   2      574.87      577.95      5.58 o 
   4   2   2     1125.72     1316.74      9.30 o 
   5   2   2      194.91      201.74      4.65 o 
   6   2   2      964.43     1042.79     10.23 o 
   7   2   2       20.14       17.97      0.93 o 
   8   2   2       60.44       59.19      2.17 o 
   9   2   2      123.12      123.65      4.96 o 
  10   2   2       40.87       32.54      1.86 o 
  11   2   2       65.77       54.85      2.48 o 
 -11   3   2      111.82      102.88      4.65 o 
 -10   3   2       10.84       15.18      1.55 o 
  -9   3   2      333.86      359.79      8.99 o 
  -8   3   2        0.87        4.03      4.34 o 
  -7   3   2      108.61      141.62      5.27 o 
  -6   3   2      127.96      164.55      4.65 o 
  -5   3   2      132.47      172.30      4.34 o 
  -4   3   2     1712.21     2376.58     11.78 o 
  -3   3   2      339.67      485.60      4.96 o 
  -2   3   2     1941.67     2546.71      9.92 o 
  -1   3   2     2500.79     2294.77      8.68 o 
   0   3   2       93.16       89.73      5.42 o 
   1   3   2      455.80      518.45      4.34 o 
   2   3   2     3051.06     3165.26     11.16 o 
   3   3   2      117.05      146.27      3.41 o 
   4   3   2      207.21      249.77      4.65 o 
   5   3   2       48.36       54.23      2.48 o 
   6   3   2        9.32       16.11      0.93 o 
   7   3   2       18.91       20.14      0.93 o 
   8   3   2        5.17        8.99      1.24 o 
   9   3   2       94.63       93.90      4.03 o 
  10   3   2        1.21        0.00      4.65 o 
  11   3   2        6.09        4.34      5.27 o 
 -11   4   2       52.17       54.85      2.17 o 
 -10   4   2      101.62      102.57      4.03 o 
  -9   4   2       19.40       24.17      1.55 o 
  -8   4   2        5.30        5.58      1.24 o 
  -7   4   2        4.35        1.86      3.72 o 
  -6   4   2        8.64        5.27      3.10 o 
  -5   4   2      359.03      463.60      6.51 o 
  -4   4   2       40.11       53.92      2.17 o 
  -3   4   2        8.38       11.78      0.62 o 
  -2   4   2       63.63       90.18      2.48 o 
  -1   4   2        9.92       -2.79      2.79 o 
   0   4   2      234.93      212.81      3.87 o 
   1   4   2       39.08       32.23      1.24 o 
   2   4   2     1753.09     1821.25      8.68 o 
   3   4   2     1021.27     1009.32      7.44 o 
   4   4   2      285.43      311.13      4.96 o 
   5   4   2     2183.94     2035.38     14.87 o 
   6   4   2       54.72       48.03      1.86 o 
   7   4   2        4.83        2.48      3.41 o 
   8   4   2       82.58       74.37      3.10 o 
   9   4   2       14.65       14.26      1.24 o 
  10   4   2        1.46        1.24      4.65 o 
  11   4   2        0.38        5.89      5.27 o 
 -11   5   2       21.18       19.52      1.86 o 
 -10   5   2       15.03        3.41      5.89 o 
  -9   5   2       78.86       75.61      3.41 o 
  -8   5   2        1.08       -0.31      4.34 o 
  -7   5   2       11.34       10.23      1.24 o 
  -6   5   2        1.09       -0.31      3.41 o 
  -5   5   2       12.06       11.78      0.93 o 
  -4   5   2       12.15       25.41      0.93 o 
  -3   5   2     1248.68     1436.05      8.99 o 
  -2   5   2      404.96      436.95      4.65 o 
  -1   5   2     3102.29     2997.91     10.85 o 
   0   5   2     1246.50     1131.65     42.15 o 
   1   5   2       85.97      113.73      2.48 o 
   2   5   2      600.70      656.98      5.58 o 
   3   5   2        0.96        0.62      1.86 o 
   4   5   2       20.13       26.65      0.93 o 
   5   5   2        9.26       11.78      0.93 o 
   6   5   2        4.64        3.41      3.10 o 
   7   5   2       16.00       16.73      0.93 o 
   8   5   2       13.88       15.49      1.24 o 
   9   5   2        0.42       -1.24      4.34 o 
  10   5   2        4.13        3.41      1.24 o 
 -10   6   2       11.74        3.41      5.27 o 
  -9   6   2        3.27        6.51      4.65 o 
  -8   6   2        0.13       -4.03      4.03 o 
  -7   6   2       25.68       28.82      1.24 o 
  -6   6   2       23.05       26.65      1.24 o 
  -5   6   2      158.01      169.51      4.34 o 
  -4   6   2      106.86      105.36      3.41 o 
  -3   6   2      380.21      429.51      5.27 o 
  -2   6   2     1337.67     1231.21      8.06 o 
  -1   6   2        2.91        0.00      1.55 o 
   0   6   2      257.75      213.12      6.82 o 
   1   6   2       65.90       63.22      2.17 o 
   2   6   2        2.86        4.34      0.62 o 
   3   6   2      316.82      315.16      4.65 o 
   4   6   2      106.90      119.62      3.72 o 
   5   6   2       93.61      112.18      4.03 o 
   6   6   2       25.92       28.82      1.24 o 
   7   6   2        8.08        7.44      0.93 o 
   8   6   2        1.73       -0.62      4.03 o 
   9   6   2       45.02       45.24      1.86 o 
  10   6   2       38.57       37.81      1.55 o 
 -10   7   2        0.03        4.03      4.96 o 
  -9   7   2       71.35       84.60      3.41 o 
  -8   7   2       12.29       13.64      1.24 o 
  -7   7   2      112.81      154.95      5.58 o 
  -6   7   2       87.29      118.07      4.34 o 
  -5   7   2        8.32        8.99      0.93 o 
  -4   7   2     1002.76      965.94      8.68 o 
  -3   7   2      336.38      343.98      4.96 o 
  -2   7   2      185.52      167.34      3.72 o 
  -1   7   2      834.96      786.82      6.51 o 
   0   7   2       10.39        7.13      0.44 o 
   1   7   2      150.22      154.95      3.10 o 
   2   7   2      231.91      229.32      4.03 o 
   3   7   2      198.08      232.11      4.34 o 
   4   7   2        0.06        2.48      0.62 o 
   5   7   2      151.75      157.12      4.65 o 
   6   7   2       11.34        8.68      0.93 o 
   7   7   2       25.14       25.41      1.24 o 
   8   7   2       93.71       93.90      4.03 o 
   9   7   2       31.26       27.58      1.55 o 
  10   7   2        7.68        3.72      4.96 o 
 -10   8   2       46.07       50.51      1.86 o 
  -9   8   2       60.05       64.15      2.79 o 
  -8   8   2      106.55      128.30      5.27 o 
  -7   8   2      210.18      239.86      6.51 o 
  -6   8   2        0.42        2.48      3.10 o 
  -5   8   2       56.30       62.29      3.10 o 
  -4   8   2       83.66       85.53      3.41 o 
  -3   8   2      125.95      133.25      3.72 o 
  -2   8   2       68.46       66.94      2.79 o 
  -1   8   2       58.02       55.78      2.48 o 
   0   8   2      572.15      483.52     11.31 o 
   1   8   2       23.30       17.66      0.62 o 
   2   8   2        2.03        2.48      1.86 o 
   3   8   2      554.38      563.70      6.51 o 
   4   8   2      325.47      392.95      6.20 o 
   5   8   2      383.63      296.57      7.44 o 
   6   8   2      141.65      135.42      4.96 o 
   7   8   2       39.03       36.57      1.55 o 
   8   8   2       96.48       98.55      4.03 o 
   9   8   2        1.63        2.17      4.65 o 
  10   8   2        3.97        7.13      5.27 o 
 -10   9   2       17.95       17.66      1.55 o 
  -9   9   2      141.10      128.30      5.27 o 
  -8   9   2       54.58       59.19      2.17 o 
  -7   9   2      176.50      158.05      5.58 o 
  -6   9   2      329.68      307.72      6.51 o 
  -5   9   2       61.61       52.06      2.17 o 
  -4   9   2      111.17       97.93      3.72 o 
  -3   9   2      359.46      364.13      5.58 o 
  -2   9   2      253.58      211.66      4.34 o 
  -1   9   2     1093.39      996.00      8.06 o 
   0   9   2      811.67      762.44     13.48 o 
   1   9   2     1581.09     1482.53      9.61 o 
   2   9   2      662.88      617.93      6.82 o 
   3   9   2       65.49       54.54      2.48 o 
   4   9   2      620.35      511.94      8.37 o 
   5   9   2        4.38        2.48      3.10 o 
   6   9   2       23.03       26.34      0.93 o 
   7   9   2       90.23       95.14      4.03 o 
   8   9   2       22.75       19.52      1.24 o 
   9   9   2      165.58      146.27      6.20 o 
  10   9   2        7.61        0.62      5.58 o 
 -10  10   2        9.74        8.37      5.27 o 
  -9  10   2        8.43        8.06      4.34 o 
  -8  10   2        0.35        1.55      4.03 o 
  -7  10   2       33.82       33.47      1.55 o 
  -6  10   2        0.42        2.17      3.10 o 
  -5  10   2      890.30      875.14      9.61 o 
  -4  10   2      119.83      130.16      4.34 o 
  -3  10   2     1081.28      957.57      8.99 o 
  -2  10   2      431.57      406.58      5.58 o 
  -1  10   2        7.61        6.51      0.62 o 
   0  10   2      975.95      851.84      9.14 o 
   1  10   2      886.20      813.47      7.75 o 
   2  10   2      929.74      956.02      8.68 o 
   3  10   2     1822.14     1754.00     12.09 o 
   4  10   2      180.39      193.99      5.27 o 
   5  10   2      544.90      435.71      8.99 o 
   6  10   2      203.21      201.74      5.89 o 
   7  10   2       57.70       52.37      2.17 o 
   8  10   2       68.08       68.80      2.79 o 
   9  10   2        5.15        4.03      4.65 o 
  10  10   2        1.63        1.24      4.96 o 
  -9  11   2        1.42        5.89      4.65 o 
  -8  11   2      210.21      174.16      6.82 o 
  -7  11   2        0.04       -3.72      3.72 o 
  -6  11   2       84.62       82.12      3.41 o 
  -5  11   2      609.84      599.64      8.68 o 
  -4  11   2        0.36        3.72      2.79 o 
  -3  11   2     2858.42     2662.30     15.18 o 
  -2  11   2      335.22      295.64      5.27 o 
  -1  11   2     1623.86     1477.26     10.54 o 
   0  11   2     1966.89     1780.34      8.11 o 
   1  11   2      720.59      673.09      7.44 o 
   2  11   2      561.41      528.06      6.82 o 
   3  11   2       69.71       87.70      3.41 o 
   4  11   2     1145.68     1197.74     11.16 o 
   5  11   2       22.09       26.96      1.24 o 
   6  11   2      221.58      211.66      6.20 o 
   7  11   2      130.01      127.99      5.58 o 
   8  11   2        4.19        3.72      4.03 o 
   9  11   2        8.13        6.20      4.65 o 
  -9  12   2       15.00        8.99      5.27 o 
  -8  12   2      101.90       89.25      3.72 o 
  -7  12   2        4.63        3.72      3.72 o 
  -6  12   2        1.73        2.48      3.41 o 
  -5  12   2      474.40      456.78      7.75 o 
  -4  12   2        2.95       -0.31      3.10 o 
  -3  12   2      105.55       96.07      4.34 o 
  -2  12   2     2680.63     2513.24     14.87 o 
  -1  12   2       63.97       71.59      3.41 o 
   0  12   2      503.68      455.23     14.41 o 
   1  12   2      943.46      941.15      8.99 o 
   2  12   2      106.66      119.31      4.03 o 
   3  12   2      796.81      775.04      8.99 o 
   4  12   2      178.76      172.92      5.27 o 
   5  12   2      115.43      121.48      4.34 o 
   6  12   2      315.47      316.40      7.75 o 
   7  12   2       26.46       25.41      1.24 o 
   8  12   2        0.36       -2.79      4.65 o 
   9  12   2       54.35       48.65      2.48 o 
  -9  13   2       26.81       24.48      1.55 o 
  -8  13   2       75.33       67.87      2.79 o 
  -7  13   2        6.77        1.24      4.03 o 
  -6  13   2       55.51       53.30      2.17 o 
  -5  13   2       43.19       44.31      1.55 o 
  -4  13   2      416.85      403.17      7.44 o 
  -3  13   2      304.85      327.87      6.51 o 
  -2  13   2      408.98      382.41      6.51 o 
  -1  13   2       98.66       74.06      3.10 o 
   0  13   2       40.76       46.04      1.41 o 
   1  13   2       96.95       98.24      4.03 o 
   2  13   2      101.55      108.46      4.03 o 
   3  13   2       40.69       40.29      1.55 o 
   4  13   2       53.98       61.67      2.79 o 
   5  13   2        0.25       -1.24      3.10 o 
   6  13   2        3.79        5.89      3.72 o 
   7  13   2       73.49       73.75      3.10 o 
   8  13   2       11.30        7.13      4.65 o 
   9  13   2      112.59       98.86      4.03 o 
  -9  14   2        2.07        0.62      4.96 o 
  -8  14   2       58.82       48.65      2.17 o 
  -7  14   2       28.77       23.55      1.24 o 
  -6  14   2        8.15        8.37      1.24 o 
  -5  14   2      180.28      171.06      5.89 o 
  -4  14   2       49.66       52.99      1.86 o 
  -3  14   2       76.23       72.21      3.10 o 
  -2  14   2      470.19      471.66      7.44 o 
  -1  14   2       72.55       72.52      3.10 o 
   0  14   2        9.33        6.39      0.66 o 
   1  14   2      138.29      124.27      4.34 o 
   2  14   2        0.94        4.03      2.48 o 
   3  14   2       21.51       22.62      1.24 o 
   4  14   2       93.67       81.81      3.72 o 
   5  14   2        0.67        1.55      3.41 o 
   6  14   2      248.51      242.03      7.13 o 
   7  14   2       52.08       53.92      2.48 o 
   8  14   2       55.08       45.86      2.17 o 
   9  14   2      112.65      105.36      4.65 o 
  -8  15   2       30.71       27.58      1.55 o 
  -7  15   2        9.64        7.75      4.34 o 
  -6  15   2        0.71       -0.93      3.72 o 
  -5  15   2        8.60       10.85      1.24 o 
  -4  15   2       92.62       93.59      3.72 o 
  -3  15   2       86.18       98.24      3.41 o 
  -2  15   2      151.94      155.88      4.96 o 
  -1  15   2      305.17      296.57      6.20 o 
   0  15   2        0.80        0.00      1.97 o 
   1  15   2       55.08       60.74      2.48 o 
   2  15   2        0.36       -0.62      2.79 o 
   3  15   2      147.88      133.25      5.27 o 
   4  15   2       54.30       49.27      2.48 o 
   5  15   2       24.31       25.72      1.24 o 
   6  15   2        0.02       -4.03      4.03 o 
   7  15   2        3.41        7.13      4.34 o 
   8  15   2       13.89       13.02      1.55 o 
  -8  16   2        3.73        8.68      4.65 o 
  -7  16   2       25.04       22.62      1.24 o 
  -6  16   2        0.55        1.55      3.72 o 
  -5  16   2       14.09       12.71      1.24 o 
  -4  16   2      146.24      137.90      5.27 o 
  -3  16   2       44.74       40.91      1.86 o 
  -2  16   2       49.69       49.58      1.86 o 
  -1  16   2        1.47       -3.10      3.10 o 
   0  16   2        2.84        2.17      2.19 o 
   1  16   2      165.39      147.82      4.96 o 
   2  16   2      149.63      128.30      4.96 o 
   3  16   2       53.84       48.34      1.86 o 
   4  16   2      176.68      203.91      6.51 o 
   5  16   2        2.43       -1.24      3.72 o 
   6  16   2       25.99       26.65      1.24 o 
   7  16   2        0.15        6.51      4.34 o 
   8  16   2        1.63        1.86      4.65 o 
  -7  17   2       25.84       25.72      1.55 o 
  -6  17   2        0.37        3.10      4.03 o 
  -5  17   2       40.23       42.15      1.55 o 
  -4  17   2        0.69       -4.03      4.03 o 
  -3  17   2       63.99       72.52      2.79 o 
  -2  17   2       75.61       75.30      3.10 o 
  -1  17   2      149.26      149.99      5.27 o 
   0  17   2        7.45        9.04      3.56 o 
   1  17   2       34.12       35.64      1.55 o 
   2  17   2      177.08      175.40      5.89 o 
   3  17   2        0.25       -0.62      3.41 o 
   4  17   2       13.21       10.54      1.24 o 
   5  17   2        0.40       -4.03      4.03 o 
   6  17   2        1.81        5.27      4.03 o 
   7  17   2        2.96        0.62      4.65 o 
  -7  18   2       29.35       29.13      1.55 o 
  -6  18   2        4.54        4.96      4.65 o 
  -5  18   2        3.42        3.72      4.03 o 
  -4  18   2       20.42       19.52      1.24 o 
  -3  18   2        2.26       -0.93      3.72 o 
  -2  18   2       68.58       58.57      2.48 o 
  -1  18   2        0.48        1.24      3.10 o 
   0  18   2       88.43       93.08      2.73 o 
   1  18   2      116.51      113.42      4.34 o 
   2  18   2        0.02       -0.62      3.41 o 
   3  18   2       15.96       16.73      1.24 o 
   4  18   2        7.90        6.82      4.03 o 
   5  18   2       52.28       50.51      2.17 o 
   6  18   2       21.28       21.07      1.55 o 
   7  18   2       10.42        9.61      1.55 o 
  -6  19   2       90.87       97.31      4.03 o 
  -5  19   2        0.16        6.20      4.03 o 
  -4  19   2       54.09       57.95      2.17 o 
  -3  19   2        0.08       -3.72      3.72 o 
  -2  19   2       56.44       59.50      3.10 o 
  -1  19   2        9.72       13.64      0.93 o 
   0  19   2        0.16       -0.90      0.90 o 
   1  19   2       15.37       13.33      1.24 o 
   2  19   2        3.15        3.72      3.72 o 
   3  19   2       46.08       43.39      2.48 o 
   4  19   2      102.98      106.29      4.34 o 
   5  19   2       18.59       17.97      1.24 o 
   6  19   2        0.10        4.65      4.65 o 
  -5  20   2      111.37      125.20      4.96 o 
  -4  20   2       10.98       11.47      1.24 o 
  -3  20   2       93.87       95.76      4.34 o 
  -2  20   2       84.65       83.98      3.10 o 
  -1  20   2        2.82        2.79      3.72 o 
   0  20   2      111.03      102.02      2.95 o 
   1  20   2       67.11       75.61      3.10 o 
   2  20   2        2.65        4.34      3.72 o 
   3  20   2       19.63       19.83      1.24 o 
   4  20   2       10.69        4.96      4.65 o 
   5  20   2        4.85        4.03      1.24 o 
  -5  21   2        8.86        6.82      4.96 o 
  -4  21   2       88.35       92.35      4.03 o 
  -3  21   2      296.36      312.37      8.68 o 
  -2  21   2        5.10       -4.34      4.65 o 
  -1  21   2      343.11      351.73      8.99 o 
   0  21   2       14.63       12.64      1.08 o 
   1  21   2      135.19      144.72      5.89 o 
   2  21   2      102.10      102.57      3.72 o 
   3  21   2       18.00       18.28      1.24 o 
   4  21   2      157.68      160.84      7.13 o 
  -3  22   2       51.65       48.03      2.48 o 
  -2  22   2      222.70      255.66      8.06 o 
  -1  22   2       11.78        5.89      4.65 o 
   0  22   2      168.02      177.00      4.93 o 
   1  22   2       21.11       16.11      1.55 o 
   2  22   2       80.49       91.73      3.41 o 
   3  22   2       67.77       77.47      3.10 o 
  -2  23   2       11.19       10.54      1.55 o 
  -1  23   2       86.01       87.70      3.72 o 
   0  23   2       40.58       52.07      1.53 o 
   1  23   2      176.52      205.77      8.37 o 
   2  23   2       98.44      109.39      4.96 o 
 -10   1   3       19.90       17.97      1.55 o 
  -9   1   3        8.76       11.78      1.55 o 
  -8   1   3        0.54        0.93      4.34 o 
  -7   1   3     1044.14     1298.15     12.71 o 
  -6   1   3      143.81      211.35      5.27 o 
  -5   1   3      392.43      605.22      7.13 o 
  -4   1   3      447.37      515.97      6.20 o 
  -3   1   3       51.09       64.46      2.79 o 
  -2   1   3      902.83      973.07      6.82 o 
  -1   1   3      521.82      530.85      4.96 o 
   0   1   3      465.32      453.03     11.31 o 
   1   1   3      905.99      873.59      6.20 o 
   2   1   3      352.65      338.71      4.34 o 
   3   1   3      315.31      334.07      4.65 o 
   4   1   3     1887.51     2064.82     12.09 o 
   5   1   3      392.46      433.85      6.51 o 
   6   1   3      732.92      788.99      9.30 o 
   7   1   3       41.50       41.53      1.55 o 
   8   1   3       69.95       73.44      2.79 o 
   9   1   3        0.39        0.00      4.03 o 
  10   1   3       10.80        8.06      1.55 o 
 -10   2   3        0.02       -0.62      4.96 o 
  -9   2   3      158.13      174.16      7.13 o 
  -8   2   3        3.35        7.13      4.34 o 
  -7   2   3      329.75      391.09      7.75 o 
  -6   2   3        8.11        3.41      3.41 o 
  -5   2   3      215.96      260.00      4.96 o 
  -4   2   3      276.89      323.22      4.96 o 
  -3   2   3      513.14      529.61      5.58 o 
  -2   2   3       44.83       35.02      1.55 o 
  -1   2   3      294.98      241.10      3.41 o 
   0   2   3     1343.89     1121.41     43.23 o 
   1   2   3     1026.39      961.60      6.51 o 
   2   2   3      251.64      244.51      4.03 o 
   3   2   3       37.23       36.26      1.24 o 
   4   2   3     1060.56     1048.68      8.99 o 
   5   2   3      150.27      172.30      4.96 o 
   6   2   3      279.80      287.89      6.20 o 
   7   2   3      274.52      264.65      6.51 o 
   8   2   3       21.31       22.62      1.24 o 
   9   2   3        5.64        4.96      4.34 o 
  10   2   3       18.05       17.35      1.55 o 
 -10   3   3       59.02       62.91      2.79 o 
  -9   3   3        0.82        3.41      4.65 o 
  -8   3   3      222.02      260.93      7.44 o 
  -7   3   3      139.05      167.96      5.89 o 
  -6   3   3      491.55      609.87      8.06 o 
  -5   3   3       44.67       51.75      2.48 o 
  -4   3   3      655.31      794.88      7.44 o 
  -3   3   3       27.30       30.37      0.93 o 
  -2   3   3     3307.32     3095.53     12.40 o 
  -1   3   3      103.93       87.70      2.48 o 
   0   3   3      409.13      388.61     14.10 o 
   1   3   3     6659.88     7305.75     52.37 o 
   2   3   3      389.58      418.36      4.96 o 
   3   3   3     1438.62     1504.54      9.61 o 
   4   3   3       94.90       86.77      3.72 o 
   5   3   3     1037.42     1155.59     10.23 o 
   6   3   3        2.08        0.62      3.10 o 
   7   3   3      132.74      131.09      5.27 o 
   8   3   3        3.43        6.51      3.72 o 
   9   3   3       16.41       18.28      1.24 o 
  10   3   3       10.93        9.30      1.55 o 
 -10   4   3        2.29        3.41      1.55 o 
  -9   4   3        0.44       -4.96      4.96 o 
  -8   4   3      256.43      311.44      7.75 o 
  -7   4   3       36.88       43.39      1.55 o 
  -6   4   3      165.48      217.24      5.58 o 
  -5   4   3      516.80      643.65      7.75 o 
  -4   4   3     1178.72     1283.58      9.61 o 
  -3   4   3     1696.10     1821.25     10.54 o 
  -2   4   3     2009.97     2031.05     10.54 o 
  -1   4   3    12049.04    12580.77     70.66 o 
   0   4   3     3111.62     2837.17     83.83 o 
   1   4   3      911.06      954.16      7.13 o 
   2   4   3     2760.29     2764.25     12.40 o 
   3   4   3        0.04        1.86      2.17 o 
   4   4   3      825.76      871.42      8.37 o 
   5   4   3      180.33      194.30      4.96 o 
   6   4   3      189.60      192.13      5.58 o 
   7   4   3      279.42      266.82      6.82 o 
   8   4   3        9.01        0.31      4.34 o 
   9   4   3        9.17        5.89      1.24 o 
  10   4   3       32.73       32.85      1.55 o 
  -9   5   3       95.19       97.62      4.65 o 
  -8   5   3      382.51      440.98      8.99 o 
  -7   5   3      239.64      321.05      7.13 o 
  -6   5   3       58.82       78.40      3.10 o 
  -5   5   3      556.82      545.72      7.13 o 
  -4   5   3      196.02      215.07      4.65 o 
  -3   5   3      118.24      100.41      3.10 o 
  -2   5   3      724.32      625.68      6.20 o 
  -1   5   3      266.42      267.75      4.03 o 
   0   5   3      153.56      112.16      3.87 o 
   1   5   3      711.29      663.48      6.20 o 
   2   5   3     1034.52     1060.15      8.06 o 
   3   5   3     1358.34     1339.05      9.30 o 
   4   5   3      366.46      365.68      5.58 o 
   5   5   3       97.01      114.66      4.03 o 
   6   5   3      660.44      644.89      9.30 o 
   7   5   3       49.06       44.62      1.86 o 
   8   5   3      131.01      110.32      4.96 o 
   9   5   3        7.59        6.20      4.34 o 
  10   5   3       13.59       11.47      1.55 o 
 -10   6   3        2.68        4.65      5.27 o 
  -9   6   3        8.22        8.68      1.55 o 
  -8   6   3       43.84       46.48      1.55 o 
  -7   6   3       15.46       20.76      1.24 o 
  -6   6   3      416.16      432.30      7.44 o 
  -5   6   3       69.52       71.59      2.79 o 
  -4   6   3     1300.56     1314.26     10.23 o 
  -3   6   3      775.13      711.21      7.13 o 
  -2   6   3        2.98        4.34      0.62 o 
  -1   6   3      440.64      330.04      4.65 o 
   0   6   3      502.74      404.15     18.90 o 
   1   6   3      295.06      326.63      4.65 o 
   2   6   3      379.17      366.91      4.96 o 
   3   6   3      260.65      274.26      4.65 o 
   4   6   3      117.47      118.69      3.72 o 
   5   6   3      255.48      280.14      5.89 o 
   6   6   3       99.13      118.07      4.34 o 
   7   6   3       68.28       64.77      2.79 o 
   8   6   3        0.13        6.51      3.72 o 
   9   6   3       25.62       23.24      1.55 o 
  10   6   3        2.69        4.03      4.96 o 
 -10   7   3       80.45       89.87      3.41 o 
  -9   7   3        1.39        2.79      4.65 o 
  -8   7   3       14.10       13.95      1.24 o 
  -7   7   3      105.03      122.41      5.27 o 
  -6   7   3        5.15        4.96      0.93 o 
  -5   7   3        4.86        9.92      0.93 o 
  -4   7   3       25.79       25.10      1.24 o 
  -3   7   3      104.21       99.48      3.41 o 
  -2   7   3       22.39       17.04      0.62 o 
  -1   7   3      108.36       96.07      3.10 o 
   0   7   3      848.91      768.89     19.68 o 
   1   7   3      160.08      137.28      3.41 o 
   2   7   3       70.62       66.01      2.79 o 
   3   7   3      135.94      117.14      3.41 o 
   4   7   3      110.52      100.72      3.72 o 
   5   7   3        1.64        3.41      2.79 o 
   6   7   3        0.82       -0.31      3.10 o 
   7   7   3       93.37       99.79      4.34 o 
   8   7   3        5.83        6.51      4.03 o 
   9   7   3       30.38       26.34      1.55 o 
  10   7   3        0.07        0.31      4.96 o 
 -10   8   3        4.04        3.41      1.55 o 
  -9   8   3       43.12       49.89      2.17 o 
  -8   8   3       49.80       50.51      1.86 o 
  -7   8   3       33.02       30.06      1.55 o 
  -6   8   3       68.59       71.59      2.79 o 
  -5   8   3       12.61       15.18      0.93 o 
  -4   8   3      495.19      451.21      6.51 o 
  -3   8   3      369.06      351.11      5.58 o 
  -2   8   3      511.38      449.66      5.89 o 
  -1   8   3       41.40       37.81      1.55 o 
   0   8   3      254.50      200.93      4.96 o 
   1   8   3        7.86        7.44      0.62 o 
   2   8   3       48.10       51.44      2.17 o 
   3   8   3      129.46      124.89      3.72 o 
   4   8   3       32.50       29.13      1.24 o 
   5   8   3        4.76        4.34      0.93 o 
   6   8   3        1.76        5.27      3.41 o 
   7   8   3      211.85      207.94      6.82 o 
   8   8   3       30.46       31.61      1.24 o 
   9   8   3        9.05        8.68      4.65 o 
  10   8   3       71.94       59.81      2.79 o 
 -10   9   3       35.34       35.33      1.86 o 
  -9   9   3        2.66       -2.79      4.96 o 
  -8   9   3       68.66       56.71      2.17 o 
  -7   9   3      483.85      424.24      8.37 o 
  -6   9   3       72.57       66.32      2.48 o 
  -5   9   3      277.03      224.67      5.58 o 
  -4   9   3       35.92       32.85      1.55 o 
  -3   9   3        0.20        1.55      2.17 o 
  -2   9   3      352.30      321.36      5.27 o 
  -1   9   3        0.50       -2.17      2.17 o 
   0   9   3      323.88      290.87     10.07 o 
   1   9   3      323.50      309.27      4.96 o 
   2   9   3       48.96       61.05      2.17 o 
   3   9   3       65.45       63.84      2.48 o 
   4   9   3      993.01     1017.07     10.23 o 
   5   9   3        3.01        4.65      0.93 o 
   6   9   3      292.27      295.02      6.82 o 
   7   9   3       38.37       39.36      1.86 o 
   8   9   3        2.68        5.89      4.03 o 
   9   9   3        4.13        4.96      4.34 o 
  10   9   3        4.02       -0.62      5.58 o 
  -9  10   3        1.92        6.51      4.96 o 
  -8  10   3        0.11       -4.34      4.34 o 
  -7  10   3       61.29       49.27      2.17 o 
  -6  10   3        0.59        2.79      3.41 o 
  -5  10   3       21.59       26.34      1.24 o 
  -4  10   3      218.23      206.39      5.27 o 
  -3  10   3      117.30      103.19      3.72 o 
  -2  10   3      145.16      143.48      4.03 o 
  -1  10   3        5.45        2.17      2.17 o 
   0  10   3      182.83      143.65      2.73 o 
   1  10   3      128.97      116.21      3.72 o 
   2  10   3       33.61       34.71      1.24 o 
   3  10   3       65.39       62.91      2.48 o 
   4  10   3       46.63       45.24      1.86 o 
   5  10   3        0.48        0.31      3.10 o 
   6  10   3        0.18        3.72      3.41 o 
   7  10   3       76.80       82.43      3.10 o 
   8  10   3        7.36        7.75      1.24 o 
   9  10   3        8.33        3.72      4.65 o 
  -9  11   3        0.21       -0.62      4.96 o 
  -8  11   3        4.91       -4.65      4.65 o 
  -7  11   3        0.02        0.00      4.03 o 
  -6  11   3      171.69      154.02      5.58 o 
  -5  11   3        3.69        1.86      2.79 o 
  -4  11   3       84.01       74.68      3.41 o 
  -3  11   3       26.99       26.34      0.93 o 
  -2  11   3      116.67      110.32      4.03 o 
  -1  11   3      149.71      132.01      4.03 o 
   0  11   3       22.06       18.78      1.86 o 
   1  11   3      696.92      654.19      7.75 o 
   2  11   3        1.18       -2.17      2.48 o 
   3  11   3      228.50      225.29      5.27 o 
   4  11   3       11.01        8.99      0.93 o 
   5  11   3       21.07       22.31      0.93 o 
   6  11   3       28.29       30.37      1.24 o 
   7  11   3        3.16        2.17      3.72 o 
   8  11   3        2.47       -2.17      4.34 o 
   9  11   3        2.41        4.65      4.65 o 
  -9  12   3       56.00       44.93      1.86 o 
  -8  12   3       15.72        8.37      1.24 o 
  -7  12   3       44.40       40.29      1.86 o 
  -6  12   3       19.75       20.45      1.24 o 
  -5  12   3       26.62       26.34      1.24 o 
  -4  12   3       32.02       35.33      1.55 o 
  -3  12   3      328.73      307.41      6.20 o 
  -2  12   3      720.74      680.84      8.37 o 
  -1  12   3     1858.15     1663.82     12.40 o 
   0  12   3      518.03      475.36     15.96 o 
   1  12   3      326.65      312.37      5.89 o 
   2  12   3      183.26      177.57      4.96 o 
   3  12   3      149.62      149.37      4.65 o 
   4  12   3       24.74       22.93      0.93 o 
   5  12   3       13.95       14.26      0.93 o 
   6  12   3      225.38      233.66      6.82 o 
   7  12   3        6.60        7.75      1.24 o 
   8  12   3       60.63       57.33      2.48 o 
   9  12   3        0.99        3.72      4.96 o 
  -9  13   3        0.60       -0.62      1.55 o 
  -8  13   3       89.05       82.12      4.34 o 
  -7  13   3        7.48        6.20      4.03 o 
  -6  13   3       44.12       42.77      2.17 o 
  -5  13   3      340.55      339.33      7.44 o 
  -4  13   3        0.96        2.17      3.10 o 
  -3  13   3      108.73      106.60      4.34 o 
  -2  13   3      520.81      485.29      7.44 o 
  -1  13   3        1.04       -2.17      3.10 o 
   0  13   3        5.30        4.57      3.87 o 
   1  13   3      280.44      269.61      5.89 o 
   2  13   3       78.61       66.63      3.10 o 
   3  13   3        0.08        1.86      2.79 o 
   4  13   3       78.59       83.36      3.41 o 
   5  13   3       28.49       28.51      1.24 o 
   6  13   3       47.16       45.24      1.55 o 
   7  13   3       36.19       38.12      1.55 o 
   8  13   3       19.48       23.55      1.55 o 
  -8  14   3      332.25      306.49      8.99 o 
  -7  14   3        0.27        1.24      4.03 o 
  -6  14   3       31.49       30.99      1.55 o 
  -5  14   3      105.88      102.88      4.34 o 
  -4  14   3       74.97       73.75      3.41 o 
  -3  14   3        0.88        1.86      3.10 o 
  -2  14   3       90.04       88.94      3.41 o 
  -1  14   3     1139.01     1007.16     10.85 o 
   0  14   3        7.55        7.86      0.93 o 
   1  14   3      493.42      456.78      7.44 o 
   2  14   3      139.90      129.85      4.96 o 
   3  14   3        1.41        0.93      3.10 o 
   4  14   3      166.65      158.98      5.89 o 
   5  14   3      101.20      113.73      4.03 o 
   6  14   3       34.79       30.99      1.55 o 
   7  14   3      183.00      178.50      7.44 o 
   8  14   3        1.16        4.65      4.65 o 
  -8  15   3        6.02        4.65      5.27 o 
  -7  15   3       49.70       46.79      2.17 o 
  -6  15   3        1.63       -3.41      4.03 o 
  -5  15   3      313.27      293.78      7.44 o 
  -4  15   3      264.81      248.54      6.82 o 
  -3  15   3       50.43       45.24      1.86 o 
  -2  15   3     1021.15      957.26     11.16 o 
  -1  15   3        2.62       -0.31      3.10 o 
   0  15   3        7.57        4.63      2.29 o 
   1  15   3      881.21      836.09     10.23 o 
   2  15   3       26.37       26.65      1.55 o 
   3  15   3      113.97      115.28      4.96 o 
   4  15   3       59.73       59.19      2.48 o 
   5  15   3       60.62       62.60      2.79 o 
   6  15   3       10.67        6.51      4.65 o 
   7  15   3        0.34        3.72      4.65 o 
   8  15   3        0.44       -4.96      4.96 o 
  -7  16   3        1.21        1.86      4.34 o 
  -6  16   3       25.62       25.72      1.24 o 
  -5  16   3      342.17      317.33      8.37 o 
  -4  16   3       75.14       74.06      3.41 o 
  -3  16   3      253.39      253.49      6.51 o 
  -2  16   3       62.74       59.19      2.48 o 
  -1  16   3      441.37      421.77      7.75 o 
   0  16   3      176.84      173.41      6.20 o 
   1  16   3      350.10      340.26      7.75 o 
   2  16   3      573.08      577.64      9.30 o 
   3  16   3        3.42       -0.62      4.03 o 
   4  16   3      671.46      716.48     11.16 o 
   5  16   3       26.16       30.37      1.24 o 
   6  16   3        5.41        6.20      1.24 o 
   7  16   3      123.00      119.31      4.65 o 
  -7  17   3      267.35      251.32      8.68 o 
  -6  17   3       11.65       13.33      1.24 o 
  -5  17   3      175.98      175.71      6.82 o 
  -4  17   3      270.46      269.30      7.44 o 
  -3  17   3       15.18       14.26      1.24 o 
  -2  17   3      426.85      424.55      8.06 o 
  -1  17   3       86.51       84.60      3.72 o 
   0  17   3      188.23      185.01      4.16 o 
   1  17   3      405.59      430.75      8.37 o 
   2  17   3       34.58       28.51      1.55 o 
   3  17   3      291.14      308.34      7.44 o 
   4  17   3      129.30      112.80      4.96 o 
   5  17   3      286.17      305.87      8.37 o 
   6  17   3      106.89      106.91      4.96 o 
   7  17   3       37.07       38.12      1.86 o 
  -6  18   3       15.74        3.41      4.96 o 
  -5  18   3        5.10        6.82      4.34 o 
  -4  18   3       41.65       43.39      1.55 o 
  -3  18   3      278.33      284.17      7.44 o 
  -2  18   3        0.03       -0.62      3.72 o 
  -1  18   3      543.75      552.54      9.61 o 
   0  18   3      344.80      359.23     11.00 o 
   1  18   3       93.15      106.29      4.65 o 
   2  18   3      300.14      320.74      7.75 o 
   3  18   3        7.59        6.82      4.03 o 
   4  18   3       33.72       39.98      1.86 o 
   5  18   3        8.49       -2.17      4.96 o 
   6  18   3        0.08       -4.96      4.96 o 
  -6  19   3       24.19       30.06      1.55 o 
  -5  19   3        2.44        1.86      4.34 o 
  -4  19   3       22.50       22.62      1.24 o 
  -3  19   3       21.21       27.89      1.24 o 
  -2  19   3       21.10       23.24      1.24 o 
  -1  19   3       12.13       13.33      1.24 o 
   0  19   3       70.95       68.68      2.16 o 
   1  19   3        9.64        0.00      4.03 o 
   2  19   3       41.96       47.72      2.17 o 
   3  19   3       52.77       49.89      2.17 o 
   4  19   3        5.66        5.89      1.24 o 
   5  19   3       36.52       44.31      1.55 o 
   6  19   3        4.48        7.13      1.55 o 
  -5  20   3        2.15       -0.62      4.65 o 
  -4  20   3       90.57      102.88      3.72 o 
  -3  20   3        0.33        4.03      3.72 o 
  -2  20   3        4.04        2.17      3.72 o 
  -1  20   3        4.02        0.93      4.03 o 
   0  20   3        1.06        2.46      1.18 o 
   1  20   3       72.29       82.12      3.41 o 
   2  20   3        6.02        5.27      4.03 o 
   3  20   3       26.08       28.51      1.24 o 
   4  20   3        1.70        6.51      4.34 o 
   5  20   3       31.97       31.61      1.55 o 
  -4  21   3        2.56        2.17      4.34 o 
  -3  21   3        1.21        7.75      4.34 o 
  -2  21   3        8.14        7.75      1.24 o 
  -1  21   3       12.92       16.42      1.24 o 
   0  21   3        1.81        3.58      0.88 o 
   1  21   3        0.01        1.24      4.03 o 
   2  21   3        0.57        0.93      4.03 o 
   3  21   3        1.58        2.17      4.03 o 
   4  21   3       13.52       14.87      1.55 o 
  -2  22   3        3.17        7.13      4.65 o 
  -1  22   3       13.12        8.37      4.65 o 
   0  22   3        0.62        2.72      1.18 o 
   1  22   3        1.91        2.17      4.03 o 
   2  22   3        7.94        9.92      1.24 o 
 -10   0   4       63.17       58.88      2.48 o 
  -9   0   4        7.80        9.92      1.55 o 
  -8   0   4        0.19        0.31      4.03 o 
  -7   0   4      122.46      125.82      4.96 o 
  -6   0   4      168.54      167.96      5.58 o 
  -5   0   4      653.58      664.41      8.06 o 
  -4   0   4     1189.70     1249.49      9.92 o 
  -3   0   4      293.10      285.41      4.65 o 
  -2   0   4     1087.81      976.17      7.75 o 
  -1   0   4       36.93       36.88      1.24 o 
   0   0   4      593.13      506.09     20.45 o 
   1   0   4     3246.51     2955.46     13.02 o 
   2   0   4      113.30      131.40      3.41 o 
   3   0   4       83.93       86.46      3.41 o 
   4   0   4     1415.94     1466.42     11.16 o 
   5   0   4       65.21       64.46      2.79 o 
   6   0   4      205.34      200.19      5.89 o 
   7   0   4      277.68      296.88      7.44 o 
   8   0   4        0.14       -2.79      4.03 o 
   9   0   4       40.96       35.33      1.55 o 
  10   0   4        0.38       -0.31      4.65 o 
 -10   1   4        8.79       11.78      1.55 o 
  -9   1   4       94.52      105.05      4.34 o 
  -8   1   4      118.61      145.96      5.89 o 
  -7   1   4       29.94       42.15      1.86 o 
  -6   1   4     1054.54     1191.54     11.78 o 
  -5   1   4      609.36      665.96      8.37 o 
  -4   1   4      452.15      427.96      6.20 o 
  -3   1   4      258.42      282.00      4.65 o 
  -2   1   4      276.43      234.90      4.03 o 
  -1   1   4      357.24      309.89      4.65 o 
   0   1   4       14.70       17.06      4.18 o 
   1   1   4       28.41       31.92      1.24 o 
   2   1   4      611.33      530.23      5.89 o 
   3   1   4       30.92       45.24      1.86 o 
   4   1   4      572.31      558.12      7.13 o 
   5   1   4      310.04      282.62      5.89 o 
   6   1   4       75.05       78.09      3.10 o 
   7   1   4      281.37      264.96      7.13 o 
   8   1   4       36.72       36.57      1.55 o 
   9   1   4        0.13       -4.65      4.65 o 
  10   1   4        4.19        1.24      4.96 o 
 -10   2   4       66.85       73.13      2.79 o 
  -9   2   4       81.65       86.77      3.41 o 
  -8   2   4        0.07       -0.31      4.03 o 
  -7   2   4      307.25      348.94      7.75 o 
  -6   2   4      178.99      210.73      5.89 o 
  -5   2   4      717.33      782.48      8.99 o 
  -4   2   4        1.31        4.03      2.17 o 
  -3   2   4     1045.85     1038.76      8.68 o 
  -2   2   4     1012.71      893.73      7.75 o 
  -1   2   4      553.57      455.54      5.27 o 
   0   2   4      801.05      765.24     35.64 o 
   1   2   4     1805.36     1630.97      9.92 o 
   2   2   4       15.04       23.86      0.93 o 
   3   2   4       64.70       55.16      2.48 o 
   4   2   4      292.71      298.43      5.58 o 
   5   2   4       23.43       23.55      1.24 o 
   6   2   4      482.64      496.14      8.06 o 
   7   2   4       16.14       17.66      1.24 o 
   8   2   4      363.84      322.29      8.37 o 
   9   2   4       26.06       27.89      1.55 o 
  10   2   4       17.52       12.40      1.55 o 
 -10   3   4       12.09        4.03      5.89 o 
  -9   3   4       37.39       38.12      1.55 o 
  -8   3   4       56.15       68.49      2.48 o 
  -7   3   4      207.03      227.15      6.82 o 
  -6   3   4        0.17       -0.31      3.72 o 
  -5   3   4      261.40      279.52      5.89 o 
  -4   3   4       85.45       96.38      3.72 o 
  -3   3   4      343.00      338.40      5.27 o 
  -2   3   4      795.36      696.64      6.82 o 
  -1   3   4      289.31      225.91      4.03 o 
   0   3   4        0.59        0.93      1.31 o 
   1   3   4      959.96     1022.03      8.06 o 
   2   3   4      507.29      451.83      5.89 o 
   3   3   4      136.36      148.13      4.03 o 
   4   3   4       14.78       13.02      0.62 o 
   5   3   4      279.11      284.79      5.89 o 
   6   3   4       67.14       81.19      3.10 o 
   7   3   4       13.41       13.95      1.24 o 
   8   3   4      308.82      298.74      8.06 o 
   9   3   4        2.69       -4.65      4.65 o 
  10   3   4       46.95       43.08      2.17 o 
 -10   4   4        4.22        9.61      5.58 o 
  -9   4   4       41.12       44.00      1.55 o 
  -8   4   4       15.86       18.90      1.24 o 
  -7   4   4       13.14       13.64      1.24 o 
  -6   4   4     1060.45     1074.71     11.16 o 
  -5   4   4        6.82        6.82      0.93 o 
  -4   4   4      314.31      294.71      5.58 o 
  -3   4   4      130.43      127.06      3.72 o 
  -2   4   4      280.82      234.90      4.34 o 
  -1   4   4       33.65       26.96      0.93 o 
   0   4   4      396.82      355.64     13.33 o 
   1   4   4      279.19      284.48      4.65 o 
   2   4   4       73.70       65.39      2.79 o 
   3   4   4      496.23      510.71      6.51 o 
   4   4   4       37.39       32.54      1.55 o 
   5   4   4        1.79        2.17      2.79 o 
   6   4   4        3.21        0.31      3.41 o 
   7   4   4       94.20       97.62      3.72 o 
   8   4   4       53.57       57.02      2.48 o 
   9   4   4        2.02        0.93      4.65 o 
  10   4   4       13.48       11.47      1.55 o 
 -10   5   4       23.30       29.13      1.86 o 
  -9   5   4        0.88        4.34      4.96 o 
  -8   5   4        0.12        0.00      4.34 o 
  -7   5   4        1.26        0.31      1.24 o 
  -6   5   4       37.55       45.24      2.17 o 
  -5   5   4       41.66       44.93      1.86 o 
  -4   5   4      123.43      123.96      4.03 o 
  -3   5   4      559.49      506.68      6.51 o 
  -2   5   4      130.17      124.27      3.41 o 
  -1   5   4      270.79      262.48      4.65 o 
   0   5   4     1372.26     1313.78     60.27 o 
   1   5   4     1341.80     1343.70      9.61 o 
   2   5   4      320.81      345.53      5.27 o 
   3   5   4       35.32       52.37      1.86 o 
   4   5   4       89.26       99.48      3.72 o 
   5   5   4       26.63       28.51      1.24 o 
   7   5   4        3.76       -0.31      4.03 o 
   8   5   4       35.37       40.91      1.86 o 
   9   5   4        5.44        2.79      4.65 o 
  10   5   4        0.35        2.79      4.96 o 
 -10   6   4        6.86        6.51      5.58 o 
  -9   6   4        5.48       -2.48      4.96 o 
  -8   6   4       44.56       45.55      1.86 o 
  -7   6   4        0.09       -2.17      4.03 o 
  -6   6   4       10.28       10.54      0.93 o 
  -5   6   4        7.39        9.30      0.93 o 
  -4   6   4        9.77       12.40      0.62 o 
  -3   6   4        6.56        2.17      2.17 o 
  -2   6   4       51.49       60.43      2.17 o 
  -1   6   4       76.72       72.21      2.79 o 
   0   6   4       59.16       54.06      1.63 o 
   1   6   4       17.10       17.35      0.62 o 
   2   6   4       93.22       94.52      3.41 o 
   3   6   4        5.81        8.37      0.62 o 
   4   6   4       44.21       54.23      2.17 o 
   5   6   4       24.67       26.65      1.24 o 
   6   6   4        1.78       -1.55      3.41 o 
   7   6   4       10.99       10.85      1.24 o 
   8   6   4       45.04       40.91      1.86 o 
   9   6   4        2.36        5.27      4.65 o 
  10   6   4       17.27        9.61      5.27 o 
 -10   7   4       24.38       28.20      1.86 o 
  -9   7   4       35.69       36.57      1.55 o 
  -8   7   4       38.49       41.53      1.86 o 
  -7   7   4      125.68      133.87      4.96 o 
  -6   7   4        8.18       14.87      0.93 o 
  -5   7   4       38.13       39.98      1.86 o 
  -4   7   4       58.73       66.63      2.79 o 
  -3   7   4        2.42        0.31      2.17 o 
  -2   7   4       67.08       69.73      3.10 o 
  -1   7   4      241.95      220.33      4.34 o 
   0   7   4       36.59       30.70      2.32 o 
   1   7   4      137.33      120.86      3.72 o 
   2   7   4      207.00      193.37      4.65 o 
   3   7   4       93.51       83.98      3.72 o 
   4   7   4       31.13       35.95      1.24 o 
   5   7   4       15.97       17.35      0.93 o 
   6   7   4       45.97       56.40      2.17 o 
   7   7   4        0.93       -3.41      3.72 o 
   8   7   4       35.07       35.02      1.55 o 
   9   7   4       14.62        8.68      5.27 o 
  -9   8   4       45.96       46.48      1.86 o 
  -8   8   4        2.42        4.34      4.34 o 
  -7   8   4      185.76      187.18      6.51 o 
  -6   8   4       13.12       12.71      0.93 o 
  -5   8   4      302.22      229.32      5.58 o 
  -4   8   4       64.68       64.15      2.48 o 
  -3   8   4       17.57       11.47      0.62 o 
  -2   8   4      269.99      312.37      5.27 o 
  -1   8   4       88.81       74.06      3.10 o 
   0   8   4       83.39       76.45      4.03 o 
   1   8   4      352.04      309.58      5.27 o 
   2   8   4        8.54        8.99      0.62 o 
   3   8   4      238.60      241.41      5.27 o 
   4   8   4       97.43       85.53      3.72 o 
   5   8   4       63.73       67.87      2.79 o 
   6   8   4      394.22      412.16      8.06 o 
   7   8   4        4.23        2.48      4.03 o 
   8   8   4       99.01       96.69      4.03 o 
   9   8   4       24.95       27.27      1.55 o 
  -9   9   4        1.67        0.93      5.27 o 
  -8   9   4       44.34       46.17      2.17 o 
  -7   9   4        7.39        7.44      1.24 o 
  -6   9   4       96.00       96.69      4.34 o 
  -5   9   4      103.68       92.97      4.03 o 
  -4   9   4       30.92       32.54      1.55 o 
  -3   9   4     1309.02     1202.70     10.85 o 
  -2   9   4      188.01      167.65      4.65 o 
  -1   9   4      343.47      316.40      5.58 o 
   0   9   4     1938.65     1783.53     64.77 o 
   1   9   4       39.80       41.53      1.86 o 
   2   9   4      263.33      282.31      5.58 o 
   3   9   4      274.19      254.73      5.89 o 
   4   9   4       79.46       92.04      3.41 o 
   5   9   4      184.31      181.91      5.89 o 
   6   9   4        8.13       10.23      1.24 o 
   7   9   4      104.45      103.81      4.03 o 
   8   9   4       59.35       57.95      2.48 o 
   9   9   4        2.68        2.17      1.55 o 
  -9  10   4       10.55        8.06      5.27 o 
  -8  10   4        5.82        2.79      4.65 o 
  -7  10   4      150.78      148.13      6.20 o 
  -6  10   4      226.20      185.63      6.20 o 
  -5  10   4        6.06        3.41      0.93 o 
  -4  10   4     1282.68     1242.98     12.09 o 
  -3  10   4       28.41       19.52      0.93 o 
  -2  10   4      929.44      822.77      8.99 o 
  -1  10   4      123.50      117.45      4.03 o 
   0  10   4       79.19       74.47      6.35 o 
   1  10   4      976.60      939.29      9.30 o 
   2  10   4       65.12       61.36      2.79 o 
   3  10   4      667.01      675.26      8.99 o 
   4  10   4      323.48      345.84      7.13 o 
   5  10   4      214.31      224.05      6.51 o 
   6  10   4        6.43        3.10      3.72 o 
   7  10   4        0.15       -1.24      4.34 o 
   8  10   4        5.02        5.89      4.34 o 
   9  10   4        6.57       10.54      1.55 o 
  -9  11   4        1.10        5.58      5.27 o 
  -8  11   4       78.05       81.19      3.10 o 
  -7  11   4       31.42       25.72      1.24 o 
  -6  11   4      261.43      226.22      6.82 o 
  -5  11   4      513.22      481.58      8.37 o 
  -4  11   4      121.27       98.86      4.03 o 
  -3  11   4      524.50      472.90      7.44 o 
  -2  11   4      334.35      401.62      6.82 o 
  -1  11   4     2451.37     2197.46     14.57 o 
   0  11   4      470.30      422.69     14.10 o 
   1  11   4     1297.69     1226.25     11.16 o 
   2  11   4     2002.72     1946.44     14.26 o 
   3  11   4      188.03      182.22      5.58 o 
   4  11   4      721.01      698.19      9.61 o 
   5  11   4      136.90      134.18      5.58 o 
   6  11   4       49.36       43.70      1.55 o 
   7  11   4      147.25      147.20      6.20 o 
   8  11   4        9.86        5.58      4.96 o 
   9  11   4       10.29        6.20      5.27 o 
  -8  12   4        7.25        7.75      1.24 o 
  -7  12   4      221.05      197.40      6.82 o 
  -6  12   4        4.14        5.89      3.72 o 
  -5  12   4      128.88      127.06      4.96 o 
  -4  12   4      328.82      337.16      7.13 o 
  -3  12   4       32.07       33.16      1.24 o 
  -2  12   4      543.92      519.38      7.75 o 
  -1  12   4      596.67      540.15      7.75 o 
   0  12   4      278.13      257.15     14.72 o 
   1  12   4      831.54      795.19      9.61 o 
   2  12   4       29.47       28.82      1.55 o 
   3  12   4        8.24        8.06      0.93 o 
   4  12   4       53.32       55.78      2.48 o 
   5  12   4       20.44       22.93      1.24 o 
   6  12   4       11.25        7.44      4.34 o 
   7  12   4        0.47       -2.17      4.34 o 
   8  12   4       44.33       39.67      1.55 o 
  -8  13   4        3.88       -4.96      4.96 o 
  -7  13   4       35.01       27.58      1.55 o 
  -6  13   4        0.71        4.03      3.72 o 
  -5  13   4       41.15       43.39      1.86 o 
  -4  13   4      215.96      192.44      5.89 o 
  -3  13   4       11.94       11.78      0.93 o 
  -2  13   4        2.17        3.72      2.79 o 
  -1  13   4       70.45       73.75      2.79 o 
   0  13   4      341.05      319.04      4.71 o 
   1  13   4      624.94      613.90      8.99 o 
   2  13   4      112.92      108.46      4.65 o 
   3  13   4       44.25       44.00      2.17 o 
   4  13   4       59.34       63.22      2.48 o 
   5  13   4      139.41      136.66      5.58 o 
   6  13   4        0.09       -2.79      3.72 o 
   7  13   4       33.16       30.99      1.55 o 
   8  13   4       72.12       67.87      2.48 o 
  -8  14   4       34.56       27.89      1.55 o 
  -7  14   4      148.92      127.99      5.27 o 
  -6  14   4       65.91       69.11      3.10 o 
  -5  14   4       32.80       27.27      1.24 o 
  -4  14   4       14.31       16.11      1.24 o 
  -3  14   4      178.05      196.78      5.89 o 
  -2  14   4       38.58       39.05      2.17 o 
  -1  14   4        3.54        2.79      3.10 o 
   0  14   4      186.63      177.69      9.45 o 
   1  14   4       89.26       86.15      3.72 o 
   2  14   4       10.92       10.23      0.93 o 
   3  14   4        0.87        0.00      3.41 o 
   4  14   4       66.55       69.11      2.79 o 
   5  14   4        1.39        4.65      3.72 o 
   6  14   4        7.42        8.99      1.24 o 
   7  14   4       15.05       15.49      1.24 o 
   8  14   4       32.57       32.54      1.55 o 
  -7  15   4        0.83       -0.93      4.96 o 
  -6  15   4      260.44      241.72      7.75 o 
  -5  15   4        0.02        0.00      4.03 o 
  -4  15   4       13.93       15.80      1.24 o 
  -3  15   4        0.31        2.17      3.41 o 
  -2  15   4        0.00       -0.31      3.10 o 
  -1  15   4       22.53       22.31      0.93 o 
   0  15   4        9.69        9.86      1.55 o 
   1  15   4       20.51       23.86      0.93 o 
   2  15   4        4.28        4.03      3.41 o 
   3  15   4        0.27        2.17      3.10 o 
   4  15   4        3.68        2.79      4.03 o 
   5  15   4       46.83       45.24      1.86 o 
   6  15   4        4.86        6.20      1.24 o 
   7  15   4        7.88        2.17      4.96 o 
  -7  16   4       34.97       36.88      1.55 o 
  -6  16   4        0.03       -4.65      4.65 o 
  -5  16   4       83.84       92.66      4.34 o 
  -4  16   4       12.75       13.33      1.24 o 
  -3  16   4        0.05        3.10      3.41 o 
  -2  16   4        2.81        4.65      3.41 o 
  -1  16   4        1.76        5.89      3.41 o 
   0  16   4        0.26        1.61      2.29 o 
   1  16   4        0.68        0.00      3.41 o 
   2  16   4       73.64       70.04      2.48 o 
   3  16   4       17.96       16.73      1.24 o 
   4  16   4        5.93        4.03      4.03 o 
   5  16   4        7.11        6.82      4.34 o 
   6  16   4        0.08        7.44      4.03 o 
   7  16   4       18.14       20.45      1.55 o 
  -6  17   4        7.85        5.58      1.24 o 
  -5  17   4        7.89        7.44      1.24 o 
  -4  17   4       21.71       20.45      1.24 o 
  -3  17   4      103.12      101.96      4.65 o 
  -2  17   4       44.43       54.85      1.86 o 
  -1  17   4       69.11       60.43      3.10 o 
   0  17   4       44.65       48.04      1.31 o 
   1  17   4       32.42       37.81      1.55 o 
   2  17   4       55.31       57.02      2.48 o 
   3  17   4        2.03        0.31      4.03 o 
   4  17   4        0.41        4.96      4.03 o 
   5  17   4        0.00        3.72      4.34 o 
   6  17   4       11.66       12.40      1.55 o 
  -6  18   4       14.79       12.09      1.55 o 
  -5  18   4        0.14        7.13      4.34 o 
  -4  18   4       68.16       72.83      2.79 o 
  -3  18   4        9.64        7.75      1.24 o 
  -2  18   4       12.17       12.09      1.24 o 
  -1  18   4       11.13       10.85      1.24 o 
   0  18   4        0.01        3.41      2.29 o 
   1  18   4        1.77        1.24      3.72 o 
   2  18   4       32.13       34.40      1.55 o 
   3  18   4       13.57       16.11      1.24 o 
   4  18   4        0.01        4.65      4.03 o 
   5  18   4        0.02       -0.31      4.34 o 
  -5  19   4        6.27       -1.55      4.65 o 
  -4  19   4      136.49      146.58      6.20 o 
  -3  19   4        9.72        4.96      4.34 o 
  -2  19   4       36.17       40.60      2.17 o 
  -1  19   4       11.05        9.30      1.24 o 
   0  19   4       12.94       11.47      0.88 o 
   1  19   4       49.52       53.92      2.48 o 
   2  19   4        1.25       -0.62      4.03 o 
   3  19   4       96.80      107.22      4.96 o 
   4  19   4        0.40        4.96      4.34 o 
   5  19   4       31.03       36.26      1.86 o 
  -4  20   4       10.54        7.75      4.65 o 
  -3  20   4        1.72        5.27      4.03 o 
  -2  20   4       14.33       14.26      1.24 o 
  -1  20   4        0.92        4.65      4.03 o 
   0  20   4        0.18       -1.15      2.73 o 
   1  20   4       21.42       19.21      1.24 o 
   2  20   4        2.23        4.65      4.34 o 
   3  20   4       63.87       69.73      2.79 o 
   4  20   4       56.95       69.42      2.79 o 
  -3  21   4      100.95      102.27      4.03 o 
  -2  21   4       48.95       58.57      2.17 o 
  -1  21   4      155.45      173.54      7.13 o 
   0  21   4      196.39      232.34      5.48 o 
   1  21   4       11.52       13.02      1.24 o 
   2  21   4      166.92      212.28      7.75 o 
  -9   1   5        4.03        4.03      4.96 o 
  -8   1   5        1.62        3.10      4.34 o 
  -7   1   5      126.32      172.30      6.20 o 
  -6   1   5        1.17        0.00      3.72 o 
  -5   1   5      351.24      386.13      6.82 o 
  -4   1   5        4.77        7.75      0.93 o 
  -3   1   5     1333.91     1217.26     10.23 o 
  -2   1   5       26.14       25.72      0.93 o 
  -1   1   5        3.30        2.17      0.62 o 
   0   1   5        1.14        2.48      1.31 o 
   1   1   5      148.59      126.44      3.72 o 
   2   1   5       36.40       34.71      1.55 o 
   3   1   5      143.91      142.24      4.03 o 
   4   1   5        0.07       -2.79      2.79 o 
   5   1   5       77.81       83.05      3.41 o 
   6   1   5       31.26       37.50      1.55 o 
   7   1   5       30.02       30.99      1.55 o 
   8   1   5       70.18       65.39      2.79 o 
   9   1   5       11.10        7.75      4.96 o 
  -9   2   5       50.67       49.27      2.48 o 
  -8   2   5       20.09       27.27      1.55 o 
  -7   2   5      126.59      159.91      5.89 o 
  -6   2   5       47.88       53.92      2.17 o 
  -5   2   5       95.24      101.65      4.03 o 
  -4   2   5      907.46      938.36      9.92 o 
  -3   2   5       47.14       43.70      1.55 o 
  -2   2   5        0.40        3.10      2.17 o 
  -1   2   5        7.67        6.51      0.62 o 
   0   2   5       33.54       31.92      0.97 o 
   1   2   5        4.55        6.51      0.62 o 
   2   2   5       14.68       19.83      0.62 o 
   3   2   5        7.67        8.06      0.62 o 
   4   2   5       23.39       22.93      1.24 o 
   5   2   5      194.63      191.20      5.58 o 
   6   2   5       31.15       27.58      1.24 o 
   7   2   5        2.11       -2.48      4.03 o 
   8   2   5      215.38      195.23      7.44 o 
   9   2   5        0.03        5.27      4.65 o 
  -9   3   5       10.02       12.09      1.55 o 
  -8   3   5        3.43        6.51      1.24 o 
  -7   3   5      113.98      114.35      4.65 o 
  -6   3   5       13.76       13.02      1.24 o 
  -5   3   5      148.32      146.27      5.27 o 
  -4   3   5     2276.68     2155.31     14.57 o 
  -3   3   5        9.77       10.23      0.62 o 
  -2   3   5      919.33      837.95      8.37 o 
  -1   3   5     1624.82     1404.75     10.54 o 
   0   3   5       62.99       59.72      5.73 o 
   1   3   5      100.07      102.57      3.41 o 
   2   3   5      400.05      397.59      6.20 o 
   3   3   5       12.16       16.11      0.93 o 
   4   3   5      366.77      379.93      6.82 o 
   5   3   5        0.24        0.31      3.10 o 
   6   3   5        8.98        6.82      0.93 o 
   7   3   5       75.17       84.29      3.72 o 
   8   3   5       40.40       41.22      1.86 o 
   9   3   5        0.75        0.31      4.65 o 
  -9   4   5       18.46       24.17      1.55 o 
  -8   4   5       37.25       38.74      1.55 o 
  -7   4   5       68.54       68.49      3.41 o 
  -6   4   5      105.91      116.83      4.65 o 
  -5   4   5      517.75      549.75      8.37 o 
  -4   4   5       67.67       72.83      2.79 o 
  -3   4   5      175.73      169.51      4.65 o 
  -2   4   5      241.59      210.73      4.65 o 
  -1   4   5      698.40      584.15      7.13 o 
   0   4   5      131.94      123.35      4.49 o 
   1   4   5      184.70      198.95      4.65 o 
   2   4   5     1437.62     1408.47     11.16 o 
   3   4   5      235.03      259.38      5.58 o 
   4   4   5       67.10       79.02      3.10 o 
   5   4   5       94.05       88.01      3.41 o 
   6   4   5        0.92       -0.62      3.72 o 
   7   4   5       41.27       39.98      1.55 o 
   8   4   5        8.15        6.20      4.65 o 
   9   4   5       11.43        8.37      5.27 o 
  -9   5   5       69.60       77.78      3.41 o 
  -8   5   5        6.54        6.51      1.24 o 
  -7   5   5      148.74      157.12      6.51 o 
  -6   5   5       41.13       46.79      2.48 o 
  -5   5   5       54.11       49.14      1.41 o 
  -4   5   5      267.20      295.64      5.89 o 
  -3   5   5        5.53        5.27      0.62 o 
  -2   5   5      512.98      466.70      6.51 o 
  -1   5   5      743.08      654.50      7.75 o 
   0   5   5      392.30      379.87     22.47 o 
   1   5   5      823.39      791.78      8.37 o 
   2   5   5      293.53      267.75      5.58 o 
   3   5   5      654.76      639.00      8.37 o 
   4   5   5      179.28      165.48      4.96 o 
   5   5   5       52.59       56.40      2.48 o 
   6   5   5      222.84      222.19      6.51 o 
   7   5   5        3.68        4.34      1.24 o 
   8   5   5      124.26      107.22      4.34 o 
   9   5   5       86.07       79.95      3.72 o 
  -9   6   5       26.99       31.92      1.55 o 
  -8   6   5      355.40      373.42      9.30 o 
  -7   6   5       34.54       37.19      1.55 o 
  -6   6   5      280.14      279.52      7.13 o 
  -5   6   5      646.57      633.42      8.99 o 
  -4   6   5      150.10      111.56      4.34 o 
  -3   6   5      736.42      690.13      8.37 o 
  -2   6   5       93.91      105.36      3.72 o 
  -1   6   5      868.64      741.27      8.06 o 
   0   6   5     1029.41      886.09     57.95 o 
   1   6   5       21.40       26.65      1.24 o 
   2   6   5     1032.33      930.92      9.61 o 
   3   6   5      740.31      733.52      8.99 o 
   4   6   5       78.33       81.50      3.10 o 
   5   6   5      413.90      401.31      7.44 o 
   6   6   5        0.78        2.48      4.03 o 
   7   6   5       79.16       74.68      2.79 o 
   8   6   5        1.49        5.27      4.34 o 
   9   6   5        9.58        7.75      1.55 o 
  -9   7   5       31.14       33.78      1.55 o 
  -8   7   5        1.26        2.48      4.65 o 
  -7   7   5       69.78       71.90      3.10 o 
  -6   7   5        5.99       10.23      1.24 o 
  -5   7   5       10.72       14.87      0.93 o 
  -4   7   5      542.02      497.38      7.75 o 
  -3   7   5      155.51      115.59      4.34 o 
  -2   7   5      569.06      505.13      7.13 o 
  -1   7   5      568.68      444.39      6.51 o 
   0   7   5       38.75       36.91      2.63 o 
   1   7   5      493.74      469.49      6.82 o 
   2   7   5      103.43      108.77      4.03 o 
   3   7   5      325.02      308.65      6.51 o 
   4   7   5       60.73       63.53      2.48 o 
   5   7   5      173.20      162.07      5.89 o 
   6   7   5      250.76      230.25      6.82 o 
   7   7   5        3.62        0.62      4.03 o 
   8   7   5       31.27       29.13      1.55 o 
   9   7   5       29.42       28.20      1.55 o 
  -9   8   5       10.89        5.89      5.58 o 
  -8   8   5        0.14       -2.48      4.65 o 
  -7   8   5        1.49        6.51      4.34 o 
  -6   8   5      265.65      229.32      6.82 o 
  -5   8   5        6.38        4.03      3.41 o 
  -4   8   5        0.68        1.86      3.10 o 
  -3   8   5      443.54      400.69      6.82 o 
  -2   8   5        5.14        3.41      2.48 o 
  -1   8   5       54.81       48.03      1.86 o 
   0   8   5      384.18      335.09     18.90 o 
   1   8   5        5.75        6.82      0.62 o 
   2   8   5      470.85      443.15      7.13 o 
   3   8   5      331.22      313.61      6.51 o 
   4   8   5      187.67      168.89      5.58 o 
   5   8   5      201.95      212.90      6.51 o 
   6   8   5        2.04        4.65      3.72 o 
   7   8   5        1.77        3.41      4.03 o 
   8   8   5       14.56       15.49      1.55 o 
   9   8   5        0.21       -4.34      4.96 o 
  -9   9   5       15.83        9.61      5.58 o 
  -8   9   5        3.66        2.79      4.65 o 
  -7   9   5       67.35       58.88      2.48 o 
  -6   9   5        0.07        1.55      3.41 o 
  -5   9   5      129.09      116.21      4.65 o 
  -4   9   5       17.47       20.45      0.93 o 
  -3   9   5      188.89      136.66      4.65 o 
  -2   9   5        7.37        3.10      2.48 o 
  -1   9   5       99.47      102.27      4.03 o 
   0   9   5        0.35        1.86      1.75 o 
   1   9   5       47.41       52.99      2.17 o 
   2   9   5        6.74        4.34      2.79 o 
   3   9   5        0.60        5.58      3.10 o 
   4   9   5        9.60        4.34      3.72 o 
   5   9   5        0.76        5.27      3.72 o 
   6   9   5        4.60        3.72      3.72 o 
   7   9   5        7.98        9.92      1.24 o 
   8   9   5       77.37       74.06      3.10 o 
  -8  10   5       47.00       45.55      1.86 o 
  -7  10   5       14.70       13.95      1.24 o 
  -6  10   5        0.79        4.03      3.72 o 
  -5  10   5        1.40        2.17      3.41 o 
  -4  10   5       74.06       60.12      2.48 o 
  -3  10   5       69.31       69.73      3.10 o 
  -2  10   5        0.51        1.55      2.79 o 
  -1  10   5        8.60        9.61      0.93 o 
   0  10   5       13.51       11.60      1.24 o 
   1  10   5      104.77       94.52      4.34 o 
   2  10   5       58.69       61.98      2.79 o 
   3  10   5      174.03      169.20      5.27 o 
   4  10   5      173.78      168.27      5.89 o 
   5  10   5      198.37      188.42      6.51 o 
   6  10   5       77.68       85.22      3.10 o 
   7  10   5        1.64        0.00      4.34 o 
   8  10   5       45.34       41.22      1.55 o 
  -8  11   5        0.07       -4.65      4.65 o 
  -7  11   5       10.69       10.85      1.24 o 
  -6  11   5        5.84        6.51      4.03 o 
  -5  11   5        1.46        1.86      3.41 o 
  -4  11   5       97.67       73.44      3.41 o 
  -3  11   5       17.04       17.97      0.93 o 
  -2  11   5        6.78        4.65      3.10 o 
  -1  11   5      144.80      132.32      4.65 o 
   0  11   5       19.75       21.11      2.01 o 
   1  11   5      233.87      220.33      5.89 o 
   2  11   5      322.22      323.22      6.82 o 
   3  11   5       10.09        7.75      0.93 o 
   4  11   5       14.86       16.73      1.24 o 
   5  11   5        7.23        3.41      4.03 o 
   6  11   5        0.51        3.72      3.72 o 
   7  11   5        1.08       -4.03      4.65 o 
   8  11   5        7.27        6.82      4.96 o 
  -8  12   5       46.10       46.17      2.17 o 
  -7  12   5       19.77       17.04      1.24 o 
  -6  12   5       14.29        7.13      4.34 o 
  -5  12   5        1.61        0.93      3.72 o 
  -4  12   5        5.13        4.65      3.41 o 
  -3  12   5       38.64       39.67      1.55 o 
  -2  12   5        8.67        8.06      0.93 o 
  -1  12   5        8.75        7.44      0.93 o 
   0  12   5       17.42       15.11      1.08 o 
   1  12   5      389.89      375.90      7.44 o 
   2  12   5       16.02       19.83      1.24 o 
   3  12   5      750.74      764.82     10.54 o 
   4  12   5        8.68        9.92      1.24 o 
   5  12   5      135.05      152.16      5.58 o 
   6  12   5        7.11        3.10      4.65 o 
   7  12   5       18.14       21.38      1.55 o 
   8  12   5       13.68       13.64      1.55 o 
  -7  13   5       77.59       73.44      3.41 o 
  -6  13   5       15.74       18.59      1.24 o 
  -5  13   5        1.54        4.34      4.03 o 
  -4  13   5       12.55       11.47      0.93 o 
  -3  13   5        4.23       -2.17      3.72 o 
  -2  13   5        0.07        2.17      3.10 o 
  -1  13   5        6.19        8.06      0.93 o 
   0  13   5       28.63       27.75      1.39 o 
   1  13   5        0.33       -0.93      3.41 o 
   2  13   5        0.75        0.62      3.72 o 
   3  13   5        9.65        7.44      4.34 o 
   4  13   5       31.55       32.54      1.55 o 
   5  13   5        4.41       -4.65      4.65 o 
   6  13   5       12.64       16.11      1.24 o 
   7  13   5        4.53        6.20      1.24 o 
  -7  14   5        0.90        0.31      4.65 o 
  -6  14   5       81.39       82.43      3.41 o 
  -5  14   5       48.18       52.37      1.86 o 
  -4  14   5      166.64      153.40      5.89 o 
  -3  14   5       35.88       31.92      1.24 o 
  -2  14   5      113.10      111.56      4.03 o 
  -1  14   5       42.70       37.50      1.55 o 
   0  14   5       85.11       75.21      2.16 o 
   1  14   5       10.29       13.95      0.93 o 
   2  14   5      385.57      390.78      8.37 o 
   3  14   5       73.38       73.75      3.10 o 
   4  14   5        4.25        3.72      4.03 o 
   5  14   5       52.29       56.71      2.79 o 
   6  14   5        8.17        9.61      1.24 o 
   7  14   5       14.71       19.21      1.55 o 
  -6  15   5       61.40       59.81      2.79 o 
  -5  15   5       37.02       41.53      1.86 o 
  -4  15   5      302.43      309.44      7.13 o 
  -3  15   5       18.61       17.97      1.24 o 
  -2  15   5       27.82       27.89      1.24 o 
  -1  15   5      368.40      382.72      8.06 o 
   0  15   5       15.16       16.03      1.08 o 
   1  15   5      130.16      136.35      5.58 o 
   2  15   5      252.29      261.24      7.13 o 
   3  15   5       90.17       97.93      4.34 o 
   4  15   5      229.77      245.13      7.75 o 
   5  15   5        6.37        5.89      4.34 o 
   6  15   5       23.51       26.03      1.55 o 
  -6  16   5       80.90       80.26      3.72 o 
  -5  16   5       29.73       28.20      1.55 o 
  -4  16   5       22.82       25.72      1.24 o 
  -3  16   5      266.48      309.27      7.75 o 
  -2  16   5       67.91       66.32      2.79 o 
  -1  16   5      242.54      236.14      6.82 o 
   0  16   5      181.45      177.16      6.51 o 
   1  16   5        0.95        3.72      3.72 o 
   2  16   5      169.24      176.95      6.51 o 
   3  16   5       47.55       51.13      2.17 o 
   4  16   5        1.99       -1.55      4.65 o 
   5  16   5      113.78      123.34      4.65 o 
   6  16   5        0.03        1.86      4.65 o 
  -5  17   5       55.06       55.16      2.48 o 
  -4  17   5      161.43      167.03      6.51 o 
  -3  17   5       49.32       54.54      2.48 o 
  -2  17   5       89.84       87.39      3.72 o 
  -1  17   5       57.35       66.71      9.30 o 
   0  17   5       40.23       39.67      1.24 o 
   1  17   5      160.54      168.27      6.51 o 
   2  17   5       14.34       17.35      1.24 o 
   3  17   5       80.20       88.63      3.41 o 
   4  17   5       74.86       89.87      3.10 o 
   5  17   5        5.08        3.72      4.96 o 
  -4  18   5        1.91        0.00      4.34 o 
  -3  18   5      237.96      233.35      7.75 o 
  -2  18   5       63.33       72.83      3.10 o 
  -1  18   5       39.29       38.74      1.55 o 
   0  18   5      113.86      119.33      3.72 o 
   1  18   5       27.53       29.13      1.24 o 
   2  18   5       73.49       74.68      3.10 o 
   3  18   5        0.54       -0.93      4.03 o 
   4  18   5       72.09       81.19      3.41 o 
  -3  19   5        0.95       -0.62      4.34 o 
  -2  19   5      197.25      203.29      7.44 o 
  -1  19   5       50.26       52.37      1.86 o 
   0  19   5      109.22      117.74      3.61 o 
   1  19   5      102.64      125.82      4.65 o 
   2  19   5        5.96        6.20      4.34 o 
   3  19   5       54.00       66.32      2.48 o 
  -2  20   5        2.58        3.10      4.34 o 
  -1  20   5        8.38        5.58      4.34 o 
   0  20   5        0.64        1.39      3.07 o 
   1  20   5        2.22        2.79      4.34 o 
   2  20   5        4.62        2.17      4.65 o 
  -9   0   6      256.83      241.72      8.68 o 
  -8   0   6       19.45       19.52      1.55 o 
  -7   0   6      164.60      160.84      6.51 o 
  -6   0   6      457.97      487.77      8.99 o 
  -5   0   6        1.57       -2.17      3.72 o 
  -4   0   6     1193.67     1182.25     11.78 o 
  -3   0   6     2625.92     2479.46     16.11 o 
  -2   0   6     1404.21     1304.03     11.47 o 
  -1   0   6     6499.89     5530.68     22.62 o 
   0   0   6       78.98       76.99      3.10 o 
   1   0   6     1954.63     1821.87     13.33 o 
   2   0   6      521.94      483.74      7.44 o 
   3   0   6      376.43      372.80      6.82 o 
   4   0   6      441.42      442.84      7.75 o 
   5   0   6       48.16       52.68      2.48 o 
   6   0   6      379.56      369.39      8.37 o 
   7   0   6        2.23        3.72      4.03 o 
   8   0   6       57.09       45.86      1.86 o 
   9   0   6        6.64        8.06      5.27 o 
  -9   1   6        0.41        3.10      5.27 o 
  -8   1   6        0.11       -5.27      5.27 o 
  -7   1   6      272.54      275.81      7.75 o 
  -6   1   6       37.31       26.96      1.24 o 
  -5   1   6       41.80       48.65      1.86 o 
  -4   1   6       55.23       59.50      2.48 o 
  -3   1   6      987.04      887.85      9.92 o 
  -2   1   6       11.72        9.92      0.93 o 
  -1   1   6      115.73      111.87      4.03 o 
   0   1   6     1381.03     1230.96     65.70 o 
   1   1   6        0.26        2.48      2.79 o 
   2   1   6     1246.59     1218.50     11.16 o 
   3   1   6      304.91      286.03      6.20 o 
   4   1   6      223.09      217.55      5.89 o 
   5   1   6      434.22      419.60      8.06 o 
   6   1   6       19.24       21.07      1.24 o 
   7   1   6       67.89       61.36      2.79 o 
   8   1   6       37.69       36.57      1.86 o 
   9   1   6       16.27       12.40      1.55 o 
  -9   2   6       12.66        5.58      5.58 o 
  -8   2   6       90.90       94.52      4.03 o 
  -7   2   6      108.42      111.25      4.34 o 
  -6   2   6      185.45      177.88      6.20 o 
  -5   2   6       67.06       66.32      2.79 o 
  -4   2   6      451.67      425.79      7.44 o 
  -3   2   6        9.69       11.78      0.93 o 
  -2   2   6       33.99       28.51      0.93 o 
  -1   2   6       91.08       75.92      3.10 o 
   0   2   6       10.09       10.58      1.70 o 
   1   2   6       38.42       37.19      1.55 o 
   2   2   6      147.04      136.66      4.65 o 
   3   2   6      339.02      315.78      6.51 o 
   4   2   6       61.89       57.33      2.17 o 
   5   2   6       27.05       29.75      1.24 o 
   6   2   6       27.37       25.72      1.24 o 
   7   2   6       62.28       65.39      2.79 o 
   8   2   6        2.51        1.86      4.65 o 
   9   2   6       10.70       -0.62      5.27 o 
  -9   3   6        2.10        1.24      1.55 o 
  -8   3   6      246.59      259.38      8.68 o 
  -7   3   6        5.90        8.37      1.24 o 
  -6   3   6       90.01      101.03      4.03 o 
  -5   3   6       97.06       92.97      3.72 o 
  -4   3   6       48.55       43.08      2.17 o 
  -3   3   6       37.87       38.43      1.55 o 
  -2   3   6      430.43      381.79      6.82 o 
  -1   3   6      287.90      254.11      5.58 o 
   0   3   6      210.26      184.29     17.35 o 
   1   3   6       58.65       55.47      2.48 o 
   2   3   6        1.61        2.17      2.79 o 
   3   3   6      266.07      256.28      6.20 o 
   4   3   6       76.51       78.40      3.41 o 
   5   3   6       98.69       97.62      4.34 o 
   6   3   6       41.67       48.96      1.86 o 
   7   3   6       15.89        7.13      4.65 o 
   8   3   6       16.16       15.18      1.55 o 
   9   3   6        1.00        2.17      5.27 o 
  -9   4   6       22.98       21.38      1.55 o 
  -8   4   6        4.21        8.37      4.96 o 
  -7   4   6       24.47       25.72      1.24 o 
  -6   4   6       11.52       11.78      1.24 o 
  -5   4   6       17.23       16.11      0.93 o 
  -4   4   6        8.48        4.96      0.93 o 
  -3   4   6      234.69      214.76      5.58 o 
  -2   4   6       56.36       50.20      1.86 o 
  -1   4   6      158.02      132.01      4.34 o 
   0   4   6      100.62       98.39      3.41 o 
   1   4   6       23.50       24.17      0.93 o 
   2   4   6       63.20       60.74      2.48 o 
   3   4   6        1.03        2.79      2.79 o 
   4   4   6        0.23       -2.79      3.41 o 
   5   4   6        3.31        2.79      3.72 o 
   6   4   6       27.46       23.86      1.24 o 
   7   4   6       28.05       30.68      1.24 o 
   8   4   6        9.55        8.06      1.55 o 
  -8   5   6        1.20        0.93      4.96 o 
  -7   5   6        9.63       12.71      1.24 o 
  -6   5   6        0.69       -3.72      3.72 o 
  -5   5   6        0.01        1.24      3.41 o 
  -4   5   6       31.88       34.71      1.55 o 
  -3   5   6       18.89       15.18      0.93 o 
  -2   5   6        8.53        6.51      0.93 o 
  -1   5   6        0.17       -0.62      2.48 o 
   0   5   6        0.39        0.00      1.75 o 
   1   5   6       54.49       57.33      2.48 o 
   2   5   6      187.75      178.81      5.27 o 
   3   5   6       60.51       69.42      2.79 o 
   4   5   6      114.71      119.31      4.34 o 
   5   5   6      390.16      396.04      8.06 o 
   6   5   6       17.47       15.80      1.24 o 
   7   5   6       54.79       54.85      2.17 o 
   8   5   6        1.91        4.65      4.34 o 
  -8   6   6       21.07       22.00      1.55 o 
  -7   6   6        0.10       -4.34      4.34 o 
  -6   6   6        3.63        3.72      3.72 o 
  -5   6   6        4.17        0.93      3.72 o 
  -4   6   6       82.76       81.19      3.10 o 
  -3   6   6        9.57        5.89      0.93 o 
  -2   6   6       57.25       49.89      1.86 o 
  -1   6   6      634.87      522.17      7.75 o 
   0   6   6        5.73        1.68      2.17 o 
   1   6   6       61.32       50.82      2.48 o 
   2   6   6      122.67      124.27      4.65 o 
   3   6   6        0.75       -2.79      3.10 o 
   4   6   6       58.84       60.43      2.79 o 
   5   6   6       16.91       19.83      1.24 o 
   6   6   6        0.48        2.79      3.72 o 
   7   6   6        0.57       -1.24      4.65 o 
   8   6   6        1.30        0.62      4.65 o 
  -8   7   6        0.26        1.55      4.96 o 
  -7   7   6        0.32        1.86      4.34 o 
  -6   7   6        9.72       11.16      1.24 o 
  -5   7   6       11.17       12.09      0.93 o 
  -4   7   6       12.54       10.23      0.93 o 
  -3   7   6        1.75        1.55      2.79 o 
  -2   7   6      112.25       94.21      4.03 o 
  -1   7   6       61.18       51.75      2.17 o 
   0   7   6       33.47       32.92      1.55 o 
   1   7   6       17.80       18.28      0.93 o 
   3   7   6        5.93        4.34      3.10 o 
   4   7   6       11.74       14.57      0.93 o 
   5   7   6        3.86        4.03      4.03 o 
   6   7   6        3.94        1.55      4.03 o 
   7   7   6        0.04        0.00      4.34 o 
   8   7   6        3.67        5.58      4.96 o 
  -8   8   6        0.96        5.58      4.96 o 
  -7   8   6       78.37       83.05      3.41 o 
  -6   8   6        6.28        5.27      4.03 o 
  -5   8   6       58.85       55.16      2.17 o 
  -4   8   6       34.19       33.16      1.55 o 
  -3   8   6      134.68      106.29      4.65 o 
  -2   8   6        2.86        3.72      2.79 o 
  -1   8   6      162.54      114.04      4.34 o 
   0   8   6        4.80        3.08      2.07 o 
   1   8   6        0.21        1.55      2.79 o 
   2   8   6        0.16       -2.17      3.10 o 
   3   8   6        3.33        5.27      3.10 o 
   4   8   6       62.34       59.19      2.48 o 
   5   8   6        7.53        6.82      4.03 o 
   6   8   6        0.24        0.00      4.03 o 
   7   8   6       39.04       37.19      1.55 o 
   8   8   6        4.20        8.06      4.96 o 
  -8   9   6      139.96      138.52      5.89 o 
  -7   9   6        1.22        2.48      4.34 o 
  -6   9   6      357.71      353.90      8.68 o 
  -5   9   6       88.68       76.23      3.10 o 
  -4   9   6        1.17        4.34      3.10 o 
  -3   9   6      264.66      254.42      6.51 o 
  -2   9   6       64.63       52.99      2.17 o 
  -1   9   6        8.63        9.61      0.93 o 
   0   9   6      124.98      114.60      3.04 o 
   1   9   6       23.56       21.07      0.93 o 
   2   9   6       13.26       16.73      0.93 o 
   3   9   6       96.76       99.48      3.41 o 
   4   9   6       88.39       91.11      3.72 o 
   5   9   6       37.39       40.29      1.55 o 
   6   9   6      193.68      184.08      7.13 o 
   7   9   6        8.24        6.82      4.65 o 
   8   9   6       40.05       41.22      1.86 o 
  -7  10   6       54.93       53.92      2.48 o 
  -6  10   6       54.09       56.40      2.17 o 
  -5  10   6       16.50       21.07      1.24 o 
  -4  10   6      124.51      142.55      5.58 o 
  -3  10   6       20.91       17.04      0.93 o 
  -2  10   6      342.11      297.50      6.82 o 
  -1  10   6      212.22      178.81      5.58 o 
   0  10   6      127.70      113.42      9.76 o 
   1  10   6      174.37      167.96      5.58 o 
   2  10   6       31.53       33.78      1.55 o 
   3  10   6       29.72       29.44      1.24 o 
   4  10   6      326.78      329.42      7.75 o 
   5  10   6       19.22       19.21      1.24 o 
   6  10   6      181.36      174.78      7.13 o 
   7  10   6        3.50        5.58      1.24 o 
  -7  11   6      101.33       90.49      4.03 o 
  -6  11   6       15.80       10.23      1.24 o 
  -5  11   6      126.28      101.03      4.03 o 
  -4  11   6        0.64        2.17      3.41 o 
  -3  11   6      466.95      400.07      8.37 o 
  -2  11   6       35.03       44.93      1.55 o 
  -1  11   6       66.87       59.81      2.17 o 
   0  11   6      395.97      359.95     13.02 o 
   1  11   6       14.21       13.95      0.93 o 
   2  11   6      153.78      147.82      5.58 o 
   3  11   6        0.12        5.89      3.72 o 
   4  11   6        7.55        0.93      4.03 o 
   5  11   6        7.69        8.37      1.24 o 
   6  11   6        4.36        2.48      1.55 o 
   7  11   6        7.35        8.68      4.96 o 
  -7  12   6       12.86        7.44      4.96 o 
  -6  12   6      176.06      164.24      6.51 o 
  -5  12   6       19.32       16.42      1.24 o 
  -4  12   6      500.86      521.86      9.61 o 
  -3  12   6       17.44       18.28      1.24 o 
  -2  12   6       81.66       86.46      3.41 o 
  -1  12   6      448.05      388.61      8.06 o 
   0  12   6       50.16       50.70      3.41 o 
   1  12   6      192.65      193.06      6.20 o 
   2  12   6      137.56      142.55      5.58 o 
   3  12   6      406.65      427.96      8.68 o 
   4  12   6       34.25       35.02      1.55 o 
   5  12   6        3.50        4.34      4.96 o 
   6  12   6       76.25       78.09      2.79 o 
   7  12   6       41.65       46.48      2.48 o 
  -6  13   6      169.53      167.03      6.82 o 
  -5  13   6       89.06       82.12      3.10 o 
  -4  13   6       33.23       38.12      1.55 o 
  -3  13   6      198.12      191.20      6.51 o 
  -2  13   6      111.33      114.97      4.65 o 
  -1  13   6       94.08       88.01      4.03 o 
   0  13   6      294.84      284.15     22.16 o 
   1  13   6        0.69        1.86      3.41 o 
   2  13   6      157.90      171.37      6.20 o 
   3  13   6      374.71      379.31      8.68 o 
   4  13   6        2.03       -3.41      4.65 o 
   5  13   6      562.26      517.52     11.16 o 
   6  13   6        0.02        2.79      4.65 o 
  -6  14   6        6.03       -1.24      4.96 o 
  -5  14   6       41.95       37.81      1.55 o 
  -4  14   6       41.78       33.78      1.55 o 
  -3  14   6       27.24       27.58      1.24 o 
  -2  14   6       29.15       31.30      1.24 o 
  -1  14   6      140.38      134.80      5.58 o 
   0  14   6        1.44        1.82      0.90 o 
   1  14   6       36.41       35.33      1.86 o 
   2  14   6       19.01       22.93      1.24 o 
   3  14   6       21.29       22.62      1.24 o 
   4  14   6        0.11        0.62      4.03 o 
   5  14   6       18.02        7.44      5.27 o 
   6  14   6       10.11        5.58      4.96 o 
  -5  15   6        0.52        5.58      4.03 o 
  -4  15   6        0.55        4.65      4.03 o 
  -3  15   6       57.05       68.80      2.79 o 
  -2  15   6       23.09       24.48      1.24 o 
  -1  15   6        0.04        0.58      2.63 o 
   0  15   6      116.25      120.70      3.71 o 
   1  15   6       16.28       19.83      1.24 o 
   2  15   6       53.51       61.67      2.48 o 
   3  15   6       12.87       15.80      1.24 o 
   4  15   6       50.89       50.82      2.17 o 
   5  15   6        1.89       -4.65      4.65 o 
  -5  16   6        0.13        3.10      4.65 o 
  -4  16   6        3.82        3.41      4.34 o 
  -3  16   6      147.85      165.17      6.82 o 
  -2  16   6       14.52       14.57      1.24 o 
  -1  16   6       27.83       35.02      1.24 o 
   0  16   6        5.73        2.48      3.87 o 
   1  16   6       35.36       43.39      1.86 o 
   2  16   6        2.39        3.10      1.24 o 
   3  16   6        2.91       -4.34      4.34 o 
   4  16   6       24.97       27.58      1.55 o 
  -4  17   6        2.10        4.34      1.24 o 
  -3  17   6       45.96       44.62      2.17 o 
  -2  17   6        0.89        0.31      1.24 o 
  -1  17   6        0.08       -0.93      3.72 o 
   0  17   6        5.66        4.63      2.79 o 
   1  17   6        9.33        7.13      4.34 o 
   2  17   6        7.46        7.44      1.24 o 
   3  17   6        0.56       -4.34      4.34 o 
   4  17   6        3.05        8.37      4.65 o 
  -3  18   6        2.13        0.62      4.34 o 
  -2  18   6       59.06       66.63      2.79 o 
  -1  18   6      109.87      115.59      4.34 o 
   0  18   6       40.60       49.78      3.10 o 
   1  18   6       62.75       61.36      2.79 o 
   2  18   6        2.36        4.03      4.65 o 
   3  18   6       10.85        8.37      4.96 o 
   0  19   6       17.25       20.84      2.17 o 
  -8   1   7       62.44       58.88      2.79 o 
  -7   1   7        4.82        1.55      4.65 o 
  -6   1   7        1.20        2.17      4.34 o 
  -5   1   7       89.85       89.56      3.41 o 
  -4   1   7        6.54        7.75      0.93 o 
  -3   1   7        0.59        3.10      3.10 o 
  -2   1   7       11.14       10.23      0.93 o 
  -1   1   7      448.21      399.14      7.44 o 
   0   1   7      455.53      407.00     20.92 o 
   1   1   7      489.54      466.08      8.06 o 
   2   1   7       67.94       68.49      2.79 o 
   3   1   7      123.26      114.35      4.96 o 
   4   1   7        7.77        4.65      3.41 o 
   5   1   7        7.66        7.44      4.03 o 
   6   1   7       15.06       13.64      1.24 o 
   7   1   7       10.85       12.71      1.24 o 
   8   1   7       25.03       22.93      1.55 o 
  -8   2   7       50.92       63.22      2.48 o 
  -7   2   7        0.06        4.34      4.65 o 
  -6   2   7      311.51      301.22      8.06 o 
  -5   2   7       17.50       16.42      1.24 o 
  -4   2   7      111.63      117.14      4.96 o 
  -3   2   7      158.49      137.28      5.58 o 
  -2   2   7       51.91       51.44      1.86 o 
  -1   2   7       59.40       60.43      2.48 o 
   0   2   7      268.89      234.94     12.71 o 
   1   2   7      264.65      255.97      6.20 o 
   2   2   7       14.67       13.33      0.93 o 
   3   2   7       14.60       14.26      0.93 o 
   4   2   7        5.00        6.51      3.72 o 
   5   2   7       67.49       70.35      2.79 o 
   6   2   7       61.15       58.57      2.17 o 
   7   2   7        5.16        6.20      4.34 o 
   8   2   7       43.80       46.17      2.17 o 
  -8   3   7        0.04        0.93      4.96 o 
  -7   3   7      150.64      142.55      6.82 o 
  -6   3   7      331.37      336.54      8.37 o 
  -5   3   7       86.38       86.15      3.72 o 
  -4   3   7       33.82       32.85      1.55 o 
  -3   3   7       32.95       32.54      1.55 o 
  -2   3   7       88.06       78.40      3.41 o 
  -1   3   7        9.63       13.02      0.93 o 
   0   3   7       20.07       20.45      0.66 o 
   1   3   7       47.00       47.10      1.86 o 
   2   3   7       23.08       19.83      0.93 o 
   3   3   7        2.47       -3.72      3.72 o 
   4   3   7        0.91       -0.62      3.41 o 
   5   3   7       36.07       39.36      2.17 o 
   6   3   7       14.28       15.80      1.24 o 
   7   3   7        2.69        0.31      4.65 o 
  -8   4   7       49.62       44.93      1.86 o 
  -7   4   7        2.71       -1.24      4.65 o 
  -6   4   7        2.88        6.51      1.24 o 
  -5   4   7      141.12      144.41      5.58 o 
  -4   4   7        8.24        8.68      0.93 o 
  -3   4   7      266.56      251.32      6.51 o 
  -2   4   7       80.53       89.25      3.41 o 
  -1   4   7       41.35       40.29      1.86 o 
   0   4   7      301.73      277.53     26.50 o 
   1   4   7       55.34       53.92      2.17 o 
   2   4   7       66.74       67.25      2.79 o 
   3   4   7      226.94      221.26      6.82 o 
   4   4   7        3.16        3.72      0.93 o 
   5   4   7       10.59        8.37      1.24 o 
   6   4   7       44.19       47.41      1.55 o 
   7   4   7        5.84        4.65      1.24 o 
  -7   5   7       14.42       14.87      1.55 o 
  -6   5   7      177.04      169.82      6.82 o 
  -5   5   7       10.77       11.16      1.24 o 
  -4   5   7      384.94      350.18      7.75 o 
  -3   5   7      111.81       92.97      3.72 o 
  -2   5   7       21.03       21.69      0.93 o 
  -1   5   7      618.37      541.38      8.37 o 
   0   5   7        0.51       -4.00      7.13 o 
   1   5   7      181.61      184.39      5.58 o 
   2   5   7      215.87      203.91      5.89 o 
   3   5   7      104.86      126.13      5.27 o 
   4   5   7      274.98      265.58      7.13 o 
   5   5   7        0.96        0.00      4.03 o 
   6   5   7      162.43      156.81      6.20 o 
   7   5   7       18.38       20.45      1.55 o 
  -7   6   7       51.56       50.20      2.17 o 
  -6   6   7       76.94       86.46      3.41 o 
  -5   6   7      359.89      321.98      7.75 o 
  -4   6   7       21.84       17.66      1.24 o 
  -3   6   7      392.66      352.66      7.75 o 
  -2   6   7      725.40      653.57      9.61 o 
  -1   6   7        9.77        9.61      0.93 o 
   0   6   7      422.97      399.33     28.51 o 
   1   6   7      391.38      372.80      7.75 o 
   2   6   7       80.38       85.22      4.03 o 
   3   6   7      214.28      226.53      6.51 o 
   4   6   7        2.70        4.34      1.24 o 
   5   6   7      187.08      201.12      6.82 o 
   6   6   7       13.59       16.42      1.24 o 
   7   6   7       97.70       84.91      3.10 o 
  -7   7   7       26.61       18.59      1.55 o 
  -6   7   7       95.92       84.60      3.41 o 
  -5   7   7       46.55       47.72      1.86 o 
  -4   7   7       54.87       50.51      2.17 o 
  -3   7   7      247.71      207.63      6.51 o 
  -2   7   7      213.24      181.91      5.89 o 
  -1   7   7      552.27      493.35      8.68 o 
   0   7   7       85.85       81.38      5.27 o 
   1   7   7     1376.27     1313.64     13.64 o 
   2   7   7       75.77       70.35      3.41 o 
   3   7   7      232.47      240.17      6.82 o 
   4   7   7      329.72      317.64      8.06 o 
   5   7   7       12.23       13.64      1.24 o 
   6   7   7       27.99       28.51      1.55 o 
   7   7   7       75.74       70.66      3.10 o 
  -7   8   7      299.04      305.25      8.99 o 
  -6   8   7        1.70       -3.72      4.34 o 
  -5   8   7      231.23      277.36      7.75 o 
  -4   8   7      219.30      229.32      6.82 o 
  -3   8   7      155.11      147.51      5.58 o 
  -2   8   7      280.85      236.45      6.51 o 
  -1   8   7        4.57        5.58      0.93 o 
   0   8   7      317.85      305.68     12.86 o 
   1   8   7       46.08       48.65      1.86 o 
   2   8   7       40.11       44.31      1.86 o 
   3   8   7       55.84       54.85      2.48 o 
   4   8   7        6.36        4.03      1.24 o 
   5   8   7       24.43       25.41      1.24 o 
   6   8   7       25.24       26.65      1.55 o 
   7   8   7        2.61        0.62      4.96 o 
  -7   9   7        0.78        3.10      5.27 o 
  -6   9   7        3.49        2.48      1.24 o 
  -5   9   7       23.57       21.38      1.24 o 
  -4   9   7       29.36       28.51      1.55 o 
  -3   9   7        4.86        6.51      0.93 o 
  -2   9   7       92.21       97.93      3.41 o 
  -1   9   7        0.56        0.31      3.41 o 
   0   9   7       28.73       23.88      1.24 o 
   1   9   7       14.87        6.20      4.03 o 
   2   9   7       97.34      107.53      4.03 o 
   3   9   7        4.30        4.03      3.72 o 
   4   9   7       25.19       29.75      1.24 o 
   5   9   7       16.69       19.83      1.24 o 
   6   9   7        0.47       -3.41      4.65 o 
  -6  10   7       55.53       50.82      2.17 o 
  -5  10   7        0.02       -2.48      4.03 o 
  -4  10   7       75.43       66.94      3.41 o 
  -3  10   7       24.15       22.62      1.24 o 
  -2  10   7        0.02       -0.31      3.41 o 
  -1  10   7        0.11        0.62      3.41 o 
   0  10   7       15.40       14.04      5.73 o 
   1  10   7       44.15       45.24      1.86 o 
   2  10   7        1.46        2.79      3.41 o 
   3  10   7        0.29        0.93      3.72 o 
   4  10   7       20.69       23.24      1.24 o 
   5  10   7       21.03       19.83      1.24 o 
   6  10   7       12.41        7.44      4.96 o 
  -6  11   7       48.22       49.89      2.17 o 
  -5  11   7       25.12       24.79      1.24 o 
  -4  11   7        5.18        5.89      1.24 o 
  -3  11   7        3.99        2.79      3.72 o 
  -2  11   7        5.73        6.20      0.93 o 
  -1  11   7        1.16        0.31      0.93 o 
   0  11   7       21.56       21.19      1.55 o 
   1  11   7        3.10        2.17      3.72 o 
   2  11   7        2.81        0.31      3.72 o 
   3  11   7        4.90        5.89      4.03 o 
   4  11   7        5.04        6.51      1.24 o 
   5  11   7       10.94        7.13      4.96 o 
   6  11   7        7.32        7.13      4.96 o 
  -5  12   7       23.15       24.79      1.55 o 
  -4  12   7        0.76        4.96      3.72 o 
  -3  12   7       29.79       34.09      1.55 o 
  -2  12   7       64.61       61.05      2.48 o 
  -1  12   7        2.39        3.10      3.41 o 
   0  12   7       58.74       55.82      4.18 o 
   1  12   7        3.40        5.27      0.93 o 
   2  12   7        7.08       10.23      1.24 o 
   3  12   7        6.11        6.51      1.24 o 
   4  12   7        1.65       -2.48      4.34 o 
   5  12   7       97.63      123.03      4.65 o 
  -5  13   7       21.57       24.17      1.55 o 
  -4  13   7       14.31       13.02      1.24 o 
  -3  13   7        2.64        2.79      4.03 o 
  -2  13   7        6.82        7.75      1.24 o 
  -1  13   7      134.75      137.90      5.27 o 
   0  13   7        6.63       -0.12      2.73 o 
   1  13   7       39.91       44.62      2.17 o 
   2  13   7       34.63       39.05      1.55 o 
   3  13   7        5.92        5.58      1.24 o 
   4  13   7        7.98       10.54      1.24 o 
   5  13   7       38.81       41.22      1.86 o 
  -4  14   7      118.40      134.18      5.27 o 
  -3  14   7       49.25       51.75      1.86 o 
  -2  14   7        0.23        0.00      4.03 o 
  -1  14   7        4.16        4.96      3.72 o 
   0  14   7       52.65       51.10      2.01 o 
   1  14   7        2.04        2.17      3.72 o 
   2  14   7       44.69       49.58      2.17 o 
   3  14   7       66.35       80.26      3.41 o 
   4  14   7       22.42       25.41      1.55 o 
  -3  15   7       55.49       65.08      2.79 o 
  -2  15   7      142.34      158.98      6.51 o 
  -1  15   7      237.43      252.25      8.06 o 
   0  15   7        5.10        5.53      0.94 o 
   1  15   7      116.93      130.78      5.27 o 
   2  15   7       50.11       59.81      2.48 o 
   3  15   7       62.76       71.28      3.72 o 
  -2  16   7       25.46       26.65      1.55 o 
  -1  16   7        1.34       -1.55      4.34 o 
   0  16   7      172.07      182.70      8.21 o 
   1  16   7        4.03        7.44      4.34 o 
   2  16   7       23.62       27.58      1.55 o 
   0  17   7       49.12       58.84      4.34 o 
  -6   0   8      411.60      390.16      9.61 o 
  -5   0   8       10.80       12.40      1.24 o 
  -4   0   8       76.95       70.97      2.79 o 
  -3   0   8      587.36      518.45      9.30 o 
  -2   0   8       59.67       58.88      2.17 o 
  -1   0   8      339.03      281.38      7.13 o 
   0   0   8       76.56       74.33      3.72 o 
   1   0   8      899.01      906.13     11.78 o 
   2   0   8       53.95       53.92      1.86 o 
   3   0   8      166.35      173.85      6.51 o 
   4   0   8        1.17        4.03      4.03 o 
   5   0   8        3.20        3.72      4.03 o 
   6   0   8       25.94       24.79      1.55 o 
  -6   1   8        5.39        7.13      4.65 o 
  -5   1   8      254.17      262.17      7.75 o 
  -4   1   8      118.28      124.89      4.96 o 
  -3   1   8      118.36      107.53      4.96 o 
  -2   1   8      349.09      317.33      7.75 o 
  -1   1   8        0.10        4.03      3.41 o 
   0   1   8      240.70      230.72     14.87 o 
   1   1   8      122.45      111.56      4.96 o 
   2   1   8       29.92       33.16      1.24 o 
   3   1   8      410.98      415.26      8.99 o 
   4   1   8        0.01        5.89      4.03 o 
   5   1   8       71.74       74.99      2.79 o 
   6   1   8       46.85       49.89      1.86 o 
  -6   2   8       17.86       17.35      1.24 o 
  -5   2   8       49.32       48.96      1.86 o 
  -4   2   8       41.69       35.02      1.55 o 
  -3   2   8       79.80       72.83      3.10 o 
  -2   2   8       98.72       93.90      3.72 o 
  -1   2   8      166.89      146.27      5.58 o 
   0   2   8       40.03       36.02      1.86 o 
   1   2   8       17.49       17.97      1.24 o 
   2   2   8      345.21      331.90      7.75 o 
   3   2   8       57.72       62.29      2.79 o 
   4   2   8      123.89      128.30      4.96 o 
   5   2   8       37.01       37.50      1.86 o 
   6   2   8       13.46       13.33      1.55 o 
  -6   3   8       61.33       69.11      3.41 o 
  -5   3   8      163.86      170.44      6.82 o 
  -4   3   8       23.77       23.86      1.24 o 
  -3   3   8       43.68       40.29      1.55 o 
  -2   3   8       30.01       26.34      1.24 o 
  -1   3   8        0.22        0.62      3.10 o 
   0   3   8      106.20       94.09      3.04 o 
   1   3   8        0.39        3.41      3.41 o 
   2   3   8       35.59       35.95      1.86 o 
   3   3   8        0.19        4.96      3.72 o 
   4   3   8        0.50        4.34      4.03 o 
   5   3   8        6.47        2.48      4.34 o 
   6   3   8       14.79       18.59      1.55 o 
  -6   4   8        0.03        4.96      4.65 o 
  -5   4   8       22.94       19.52      1.24 o 
  -4   4   8      103.42      117.45      4.65 o 
  -3   4   8       27.73       24.17      1.24 o 
  -2   4   8        1.74        4.65      3.41 o 
  -1   4   8       43.08       39.98      1.55 o 
   0   4   8       22.94       24.82      0.74 o 
   1   4   8       16.66       15.18      0.93 o 
   2   4   8       41.41       41.53      1.86 o 
   3   4   8       46.84       49.58      1.86 o 
   4   4   8       41.42       39.98      1.55 o 
   5   4   8        2.62        2.79      4.03 o 
   6   4   8        0.34        2.48      4.34 o 
  -6   5   8        4.09        4.65      4.34 o 
  -5   5   8        0.08       -2.79      4.03 o 
  -4   5   8      103.26      116.52      4.65 o 
  -3   5   8        0.26        2.17      3.41 o 
  -2   5   8       31.63       30.06      1.24 o 
  -1   5   8        3.74       -1.24      3.41 o 
   0   5   8        6.61        3.98      0.90 o 
   1   5   8        1.49        3.41      3.41 o 
   2   5   8        5.97        3.10      3.72 o 
   3   5   8        8.21        4.34      4.03 o 
   4   5   8        1.02        6.51      3.72 o 
   5   5   8        7.73        7.75      1.24 o 
   6   5   8        1.47       -1.86      4.34 o 
  -6   6   8        4.16        5.58      4.96 o 
  -5   6   8       19.37       19.83      1.24 o 
  -4   6   8        1.67        0.93      1.24 o 
  -3   6   8       18.72       22.00      1.24 o 
  -2   6   8       33.13       36.57      1.55 o 
  -1   6   8        4.06        1.86      3.41 o 
   0   6   8       19.67       19.43      1.08 o 
   1   6   8        0.06        0.93      0.93 o 
   2   6   8       29.90       31.61      1.24 o 
   3   6   8       64.66       57.95      2.17 o 
   4   6   8        4.26        0.62      4.34 o 
   5   6   8        3.05        5.58      4.34 o 
   6   6   8        1.25       -0.62      1.24 o 
  -6   7   8       14.43        7.13      4.96 o 
  -5   7   8      163.36      186.87      6.82 o 
  -4   7   8       18.54       21.38      1.24 o 
  -3   7   8       92.92      110.01      4.34 o 
  -2   7   8      119.02      115.90      4.96 o 
  -1   7   8        0.11       -2.79      3.41 o 
   0   7   8       76.64       72.89      2.16 o 
   1   7   8        1.04       -1.55      3.41 o 
   2   7   8        8.30       -3.10      4.34 o 
   3   7   8        0.63       -0.62      4.03 o 
   4   7   8        2.82        5.27      1.24 o 
   5   7   8        0.05        2.17      4.34 o 
  -5   8   8        0.03        3.41      4.34 o 
  -4   8   8       33.72       31.92      1.55 o 
  -3   8   8        0.79       -0.31      4.03 o 
  -2   8   8       71.50       68.80      3.10 o 
  -1   8   8       25.09       26.03      0.88 o 
   0   8   8        0.69        2.59      2.51 o 
   1   8   8       12.91       14.57      1.24 o 
   2   8   8      168.09      157.12      6.51 o 
   3   8   8        3.27       -0.62      4.03 o 
   4   8   8      110.10      124.58      4.96 o 
   5   8   8       21.21       25.72      1.55 o 
  -5   9   8        2.45        4.03      4.65 o 
  -4   9   8        5.40        5.58      4.34 o 
  -3   9   8       47.34       42.77      2.17 o 
  -2   9   8       44.72       51.13      1.86 o 
  -1   9   8        0.00        4.65      3.41 o 
   0   9   8       87.45       95.54      6.20 o 
   1   9   8       55.76       55.47      2.48 o 
   2   9   8       18.40       22.00      1.24 o 
   3   9   8       23.54       25.41      1.24 o 
   4   9   8        0.91       -1.86      4.65 o 
   5   9   8       32.01       33.16      1.55 o 
  -4  10   8      161.84      163.62      6.82 o 
  -3  10   8       53.57       53.92      2.17 o 
  -2  10   8       54.51       59.50      1.86 o 
  -1  10   8      189.19      179.74      6.51 o 
   0  10   8       31.76       33.68      3.10 o 
   1  10   8      273.86      288.51      8.06 o 
   2  10   8       65.11       70.04      3.10 o 
   3  10   8       28.28       36.26      1.55 o 
   4  10   8       87.88       98.86      4.34 o 
  -4  11   8      233.16      244.82      8.37 o 
  -3  11   8       16.96        8.68      4.65 o 
  -2  11   8      241.75      243.58      7.75 o 
  -1  11   8       16.99       13.95      1.24 o 
   0  11   8       95.01       97.13      3.04 o 
   1  11   8       30.84       33.78      1.55 o 
   2  11   8       20.96       25.10      1.55 o 
   3  11   8      189.57      201.43      7.75 o 
   4  11   8        4.55       -0.93      4.96 o 
  -3  12   8      163.99      156.81      6.82 o 
  -2  12   8       49.28       53.30      2.17 o 
  -1  12   8      152.33      154.02      6.51 o 
   0  12   8       45.09       44.07      4.34 o 
   1  12   8       40.11       47.10      1.86 o 
   2  12   8      139.39      148.44      6.20 o 
   3  12   8        6.30        7.44      4.65 o 
  -2  13   8        0.13       -2.17      4.34 o 
  -1  13   8        3.04       -4.03      4.65 o 
   0  13   8       87.59       86.09      2.73 o 
   1  13   8        4.66       -1.86      4.65 o 
   2  13   8       14.96       14.57      1.55 o 
  -1  14   8       13.19       13.33      1.24 o 
   0  14   8       48.11       61.13      2.17 o 
   1  14   8        4.64        4.34      4.65 o 
  -5   1   9        1.35       -0.93      4.34 o 
  -4   1   9        5.08        5.58      1.24 o 
  -3   1   9      116.91      116.21      4.65 o 
  -2   1   9        0.38       -4.03      4.03 o 
  -1   1   9        3.74        0.93      3.72 o 
   0   1   9       10.96       12.09      0.88 o 
   1   1   9        0.73        5.89      3.72 o 
   2   1   9       51.39       54.23      2.17 o 
   3   1   9       84.34       86.77      4.34 o 
   4   1   9      184.82      196.47      7.44 o 
  -4   2   9        3.77        7.44      4.34 o 
  -3   2   9        0.10        3.41      4.03 o 
  -2   2   9       35.03       31.92      1.55 o 
  -1   2   9        0.51        3.10      3.41 o 
   0   2   9       24.87       23.96      3.10 o 
   1   2   9       66.80       68.80      2.79 o 
   2   2   9       47.06       51.13      1.86 o 
   3   2   9       14.19       17.66      1.24 o 
   4   2   9        3.82        8.06      4.65 o 
  -4   3   9       91.84       92.97      3.10 o 
  -3   3   9       54.58       54.85      2.48 o 
  -2   3   9        4.60        5.27      4.34 o 
  -1   3   9       93.24       90.49      3.72 o 
   0   3   9      169.34      169.83      8.06 o 
   1   3   9       52.18       59.81      2.48 o 
   2   3   9       65.88       66.32      2.48 o 
   3   3   9        3.24        0.93      4.65 o 
   4   3   9       51.69       64.15      2.79 o 
  -4   4   9      149.30      181.91      7.13 o 
  -3   4   9       10.40        5.58      4.65 o 
  -2   4   9      478.08      496.76      9.92 o 
  -1   4   9       14.55       13.95      1.24 o 
   0   4   9      241.33      253.00     14.10 o 
   1   4   9      115.60      129.23      4.96 o 
   2   4   9        7.50       11.16      1.24 o 
   3   4   9      165.87      180.98      7.44 o 
   4   4   9        5.97        5.27      1.55 o 
  -4   5   9      118.32      127.68      5.58 o 
  -3   5   9       54.15       57.02      2.17 o 
  -2   5   9        0.82        3.41      4.34 o 
  -1   5   9      162.52      166.72      6.51 o 
   0   5   9        5.77       11.75      6.20 o 
   1   5   9       74.66       95.45      3.72 o 
   2   5   9      136.77      145.34      6.51 o 
   3   5   9        0.01       -2.17      4.34 o 
   4   5   9       81.24       90.49      4.03 o 
  -4   6   9       58.45       52.99      1.86 o 
  -3   6   9        8.72       12.40      1.24 o 
  -2   6   9       17.62       13.02      1.24 o 
   0   6   9       18.79       20.77      0.88 o 
   1   6   9       49.02       52.68      2.17 o 
   2   6   9        0.15       -0.62      4.34 o 
   3   6   9       86.26       99.79      3.41 o 
  -3   7   9       91.70      101.96      3.72 o 
  -2   7   9       30.68       34.40      1.55 o 
  -1   7   9      147.94      132.94      5.58 o 
   0   7   9       25.19       25.41      2.79 o 
   1   7   9       35.97       36.57      1.86 o 
   2   7   9       14.38       15.18      1.24 o 
   3   7   9        3.39        2.17      4.65 o 
  -3   8   9       88.45       96.38      3.72 o 
  -2   8   9       49.71       46.48      1.86 o 
  -1   8   9       14.30       18.59      1.24 o 
   0   8   9       44.10       37.11      2.63 o 
   1   8   9        8.05        9.30      1.24 o 
   2   8   9       14.43       18.28      1.24 o 
   3   8   9        3.36        7.13      4.34 o 
  -2   9   9        0.27        5.27      4.34 o 
  -1   9   9       24.65       21.38      1.55 o 
   0   9   9        8.47        8.58      1.20 o 
   1   9   9        0.02        3.41      4.34 o 
   2   9   9        6.36        4.65      4.65 o 
  -1  10   9       14.38       16.73      1.24 o 
   0  10   9        0.87       -3.29      3.29 o 
   1  10   9        0.32       -3.41      4.34 o 
                                                 
